# Supplementary material for: fac-(2-Amido­ethyl-κ2 C 1,O)aqua­tri­chlorido­tin(IV) 1,4,7,10,13,16-hexa­oxacyclo­octa­decane (2/1)
Source: Acta Crystallogr Sect E Struct Rep Online. 2010 Feb 20;66(Pt 3):m312–3. doi: 10.1107/S1600536810005908 (PMC2983741; doi:10.1107/S1600536810005908)
Supplement: Supplementary file 1 [file e-66-0m312-sup1.cif]

##############################################################################
###                                                                        ###
###        Electronic paper (Acta Crystallographica Section E)             ###
###                                                                        ###
##############################################################################
#                                                                            #
# This CIF contains the data in a paper accepted for publication in Acta     #
# Crystallographica Section E. It conforms to the requirements of Notes      #
# for Authors for Section E, and has been peer reviewed under the auspices   #
# of the IUCr Commission on Journals.                                        #
#                                                                            #
# Full details of the Crystallographic Information File format               #
# are given in the paper "The Crystallographic Information File (CIF):       #
# a New Standard Archive File for Crystallography" by S. R. Hall, F. H.      #
# Allen and I. D. Brown [Acta Cryst. (1991), A47, 655-685].                  #
#                                                                            #
# The current version of the core CIF dictionary is obtainable from          #
# ftp://ftp.iucr.org/pub/cif_core.dic. The current version number is 2.4.    #
#                                                                            #
# Software is freely available for graphical display of the structure(s) in  #
# this CIF.  For information consult the CIF home page http://www.iucr.org/  #
# cif/home.html                                                              #
#                                                                            #
# This file may be used for bona fide research purposes within the           #
# scientific community so long as proper attribution is given to the journal # 
# article from which it was obtained.                                        #
#                                                                            #
##############################################################################
                                             
data_general
_audit_creation_method     SHELXL-97
_journal_date_recd_electronic     2010-02-10
_journal_date_accepted     2010-02-13
_journal_name_full     'Acta Crystallographica, Section E'
_journal_year     2010
_journal_volume     66
_journal_issue      3
_journal_page_first     m312
_journal_page_last     m313
_journal_paper_category     QM
_journal_coeditor_code     LH2997
_publ_contact_author_name     ' Edward RT Tiekink '
_publ_contact_author_address
;
Department of Chemistry, University of Malaya,
50603 Kuala Lumpur, Malaysia
;
_publ_contact_author_email
;
Edward.Tiekink@gmail.com
;
_publ_contact_author_fax     ' +60 3 7967 4193 '
_publ_contact_author_phone     ' +60 3 7967 6775 '
_publ_section_title
;\
<i>fac</i>-(2-Amidoethyl-\k^2^<i>C</i>^1^,<i>O</i>)aquatrichloridotin(IV)--\
1,4,7,10,13,16-hexaoxacyclooctadecane (2/1)
;
loop_
    _publ_author_name
    _publ_author_footnote
    _publ_author_address
    'Wardell, Solange M. S. V.' .
;
CHEMSOL, 1 Harcourt Road, Aberdeen AB15 5NY, Scotland
;
    ' Harrison, William T. A.' .
;
Department of Chemistry, University of Aberdeen, Meston Walk, Old Aberdeen,
AB24 3NY, Scotland
;
    'Tiekink, Edward R. T.' .
;
Department of Chemistry, University of Malaya,
50603 Kuala Lumpur, Malaysia
;
    'de Lima, Geraldo M.' .
;
Departamento de Quimica, ICEx, Universidade Federal de Minas Gerais,
31270-901 Belo Horizonte, MG, Brazil
;
    'Wardell, James L.'
;
Additional correspondence author, e-mail: j.wardell@abdn.ac.uk.
;
;
Centro de Desenvolvimento Tecnol\'ogico em Sa\'ude (CDTS),
Funda\,c\~ao Oswaldo Cruz (FIOCRUZ), Casa Amarela,
Campus de Manguinhos, Av. Brasil 4365,
 21040-900,
 Rio de Janeiro, RJ, Brazil
;
data_I
_audit_creation_method     SHELXL-97
_chemical_name_systematic
;
<i>fac</i>-(2-Amidoethyl-\k^2^<i>C</i>^1^,<i>O</i>)aquatrichloridotin(IV)--\
1,4,7,10,13,16-hexaoxacyclooctadecane (2/1)
;
_chemical_name_common     ?
_chemical_formula_moiety     '2(C3 H8 Cl3 N O2 Sn), C12 H24 O6'
_chemical_formula_sum     'C18 H40 Cl6 N2 O10 Sn2 '
_chemical_formula_iupac     '[Sn (C3 H6 N O) Cl3 (H2 O)]2, C12 H24 O6'
_chemical_formula_weight     894.64
_chemical_melting_point     ?
_symmetry_cell_setting     monoclinic
_symmetry_space_group_name_H-M     'P 21/n'
_symmetry_space_group_name_Hall     '-P 2yn '
loop_
    _symmetry_equiv_pos_as_xyz
    'x, y, z'
    '-x+1/2, y+1/2, -z+1/2'
    '-x, -y, -z'
    'x-1/2, -y-1/2, z-1/2'
_cell_length_a     10.1260(2)
_cell_length_b     10.0893(3)
_cell_length_c     15.8229(4)
_cell_angle_alpha     90
_cell_angle_beta     105.814(2)
_cell_angle_gamma     90
_cell_volume     1555.35(7)
_cell_formula_units_Z     2
_cell_measurement_reflns_used     9442
_cell_measurement_theta_min     2.9
_cell_measurement_theta_max     27.5
_cell_measurement_temperature     120(2)
_exptl_crystal_description     prism
_exptl_crystal_colour     colourless
_exptl_crystal_size_max     0.20
_exptl_crystal_size_mid     0.18
_exptl_crystal_size_min     0.02
_exptl_crystal_density_diffrn     1.910
_exptl_crystal_density_meas     ?
_exptl_crystal_density_method     'not measured'
_exptl_crystal_F_000     888
_exptl_absorpt_coefficient_mu     2.171
_exptl_absorpt_correction_type     multi-scan
_exptl_absorpt_process_details     '(SADABS; Sheldrick, 2007)'
_exptl_absorpt_correction_T_min     0.638
_exptl_absorpt_correction_T_max     0.746
_exptl_special_details
;
;
_diffrn_ambient_temperature     120(2)
_diffrn_radiation_type     MoK\a
_diffrn_radiation_wavelength     0.71073
_diffrn_radiation_source     'Enraf Nonius FR591 rotating anode'
_diffrn_radiation_monochromator     '10 cm confocal mirrors'
_diffrn_measurement_device_type     'Nonius KappaCCD area-detector'
_diffrn_measurement_method     '\f and \w scans'
_diffrn_detector_area_resol_mean     9.091
_diffrn_reflns_number     19526
_diffrn_reflns_av_R_equivalents     0.062
_diffrn_reflns_av_sigmaI/netI     0.042
_diffrn_reflns_theta_min     3.0
_diffrn_reflns_theta_max     27.5
_diffrn_reflns_theta_full     27.5
_diffrn_measured_fraction_theta_max     0.997
_diffrn_measured_fraction_theta_full     0.997
_diffrn_reflns_limit_h_min     -13
_diffrn_reflns_limit_h_max     12
_diffrn_reflns_limit_k_min     -13
_diffrn_reflns_limit_k_max     13
_diffrn_reflns_limit_l_min     -20
_diffrn_reflns_limit_l_max     20
_diffrn_standards_number     0
_diffrn_standards_interval_count     ?
_diffrn_standards_interval_time     ?
_diffrn_standards_decay_%     0
_refine_special_details
;
Refinement of <i>F</i>^2^ against ALL reflections. The weighted <i>R</i>-factor
wR and goodness of fit <i>S</i> are based on <i>F</i>^2^, conventional
<i>R</i>-factors <i>R</i> are based on <i>F</i>, with <i>F</i> set to zero for
negative <i>F</i>^2^. The threshold expression of <i>F</i>^2^ >
2\s(<i>F</i>^2^) is used only for calculating <i>R</i>-factors(gt) etc. and is
not relevant to the choice of reflections for refinement. <i>R</i>-factors
based on <i>F</i>^2^ are statistically about twice as large as those based on
<i>F</i>, and <i>R</i>- factors based on ALL data will be even larger.
;
_reflns_number_total     3555
_reflns_number_gt     2981
_reflns_threshold_expression     I>2\s(I)
_refine_ls_structure_factor_coef     Fsqd
_refine_ls_matrix_type     full
_refine_ls_R_factor_all     0.043
_refine_ls_R_factor_gt     0.030
_refine_ls_wR_factor_gt     0.073
_refine_ls_wR_factor_ref     0.090
_refine_ls_goodness_of_fit_ref     1.12
_refine_ls_restrained_S_all     1.12
_refine_ls_number_reflns     3555
_refine_ls_number_parameters     184
_refine_ls_number_restraints     6
_refine_ls_hydrogen_treatment     mixed
_refine_ls_weighting_scheme     calc
_refine_ls_weighting_details
                 'calc w=1/[\s^2^(Fo^2^)+(0.0486P)^2^] where P=(Fo^2^+2Fc^2^)/3'
_atom_sites_solution_hydrogens     geom
_atom_sites_solution_primary     direct
_atom_sites_solution_secondary     difmap
_refine_ls_shift/su_max     0.002
_refine_ls_shift/su_mean     0.000
_refine_diff_density_max     0.81
_refine_diff_density_min     -1.31
_refine_ls_extinction_method     none
_refine_ls_extinction_coef     ?
loop_
    _atom_type_symbol
    _atom_type_description
    _atom_type_scat_dispersion_real
    _atom_type_scat_dispersion_imag
    _atom_type_scat_source
    'C' 'C' 0.0030 0.0020
                         'International Tables Vol C Tables 4.2.6.8 and 6.1.1.4'
    'H' 'H' 0.0000 0.0000
                         'International Tables Vol C Tables 4.2.6.8 and 6.1.1.4'
    'Cl' 'Cl' 0.1480 0.1590
                         'International Tables Vol C Tables 4.2.6.8 and 6.1.1.4'
    'N' 'N' 0.0060 0.0030
                         'International Tables Vol C Tables 4.2.6.8 and 6.1.1.4'
    'O' 'O' 0.0110 0.0060
                         'International Tables Vol C Tables 4.2.6.8 and 6.1.1.4'
    'Sn' 'Sn' -0.6540 1.4250
                         'International Tables Vol C Tables 4.2.6.8 and 6.1.1.4'
_computing_data_collection     'COLLECT (Hooft, 1998)'
_computing_cell_refinement
                    'DENZO (Otwinowski & Minor, 1997) and COLLECT (Hooft, 1998)'
_computing_data_reduction
                    'DENZO (Otwinowski & Minor, 1997) and COLLECT (Hooft, 1998)'
_computing_structure_solution     'SHELXS97 (Sheldrick, 2008)'
_computing_structure_refinement     'SHELXL97 (Sheldrick, 2008)'
_computing_molecular_graphics     'DIAMOND (Brandenburg, 2006)'
_computing_publication_material     'publCIF (Westrip, 2010)'
loop_
    _atom_site_type_symbol
    _atom_site_label
    _atom_site_fract_x
    _atom_site_fract_y
    _atom_site_fract_z
    _atom_site_U_iso_or_equiv
    _atom_site_adp_type
    _atom_site_calc_flag
    _atom_site_refinement_flags
    _atom_site_occupancy
    _atom_site_disorder_assembly
    _atom_site_disorder_group
    Sn Sn 0.78251(2) 0.23444(2) 0.571426(15) 0.01204(10) Uani d . 1 . .
    Cl Cl1 0.77631(9) 0.37992(9) 0.68869(6) 0.0199(2) Uani d . 1 . .
    Cl Cl2 0.64299(9) 0.07335(9) 0.62109(6) 0.0231(2) Uani d . 1 . .
    Cl Cl3 0.99961(8) 0.13617(9) 0.65225(6) 0.0200(2) Uani d . 1 . .
    O O1 0.5890(2) 0.3331(2) 0.49675(15) 0.0146(5) Uani d . 1 . .
    O O1W 0.8950(2) 0.4054(2) 0.53264(16) 0.0139(5) Uani d D 1 . .
    H H1W 0.859(3) 0.436(4) 0.4824(12) 0.021 Uiso d D 1 . .
    H H2W 0.922(4) 0.471(2) 0.565(2) 0.021 Uiso d D 1 . .
    N N1 0.4259(3) 0.3257(3) 0.3687(2) 0.0217(7) Uani d D 1 . .
    H H1N 0.377(3) 0.386(3) 0.387(2) 0.033 Uiso d D 1 . .
    H H2N 0.396(4) 0.290(4) 0.3164(14) 0.033 Uiso d D 1 . .
    C C1 0.7646(3) 0.1561(3) 0.4426(2) 0.0155(7) Uani d . 1 . .
    H H1A 0.8272 0.2038 0.4148 0.019 Uiso calc R 1 . .
    H H1B 0.7894 0.0610 0.4465 0.019 Uiso calc R 1 . .
    C C2 0.6165(3) 0.1739(4) 0.3884(2) 0.0191(8) Uani d . 1 . .
    H H2A 0.6154 0.1925 0.3267 0.023 Uiso calc R 1 . .
    H H2B 0.5663 0.0899 0.3890 0.023 Uiso calc R 1 . .
    C C3 0.5422(3) 0.2844(3) 0.4209(2) 0.0157(7) Uani d . 1 . .
    O O2 1.0228(2) 0.6214(2) 0.63876(15) 0.0146(5) Uani d . 1 . .
    O O3 0.7765(2) 0.6756(2) 0.51861(15) 0.0146(5) Uani d . 1 . .
    O O4 0.7319(2) 0.4951(2) 0.37156(15) 0.0140(5) Uani d . 1 . .
    C C4 0.9395(4) 0.7297(3) 0.6529(3) 0.0172(8) Uani d . 1 . .
    H H4A 0.9985 0.8011 0.6861 0.021 Uiso calc R 1 . .
    H H4B 0.8774 0.6993 0.6877 0.021 Uiso calc R 1 . .
    C C5 0.8571(4) 0.7812(3) 0.5659(3) 0.0175(8) Uani d . 1 . .
    H H5A 0.7967 0.8541 0.5745 0.021 Uiso calc R 1 . .
    H H5B 0.9190 0.8161 0.5323 0.021 Uiso calc R 1 . .
    C C6 0.7026(3) 0.7148(4) 0.4323(2) 0.0165(7) Uani d . 1 . .
    H H6A 0.7659 0.7537 0.4012 0.020 Uiso calc R 1 . .
    H H6B 0.6326 0.7820 0.4349 0.020 Uiso calc R 1 . .
    C C7 0.6351(3) 0.5932(3) 0.3852(2) 0.0156(7) Uani d . 1 . .
    H H7A 0.5772 0.5525 0.4195 0.019 Uiso calc R 1 . .
    H H7B 0.5741 0.6196 0.3274 0.019 Uiso calc R 1 . .
    C C8 1.1285(3) 0.5885(3) 0.7162(2) 0.0148(7) Uani d . 1 . .
    H H8A 1.0876 0.5676 0.7648 0.018 Uiso calc R 1 . .
    H H8B 1.1917 0.6646 0.7342 0.018 Uiso calc R 1 . .
    C C9 0.7943(3) 0.5295(3) 0.3033(2) 0.0149(7) Uani d . 1 . .
    H H9A 0.8578 0.6050 0.3223 0.018 Uiso calc R 1 . .
    H H9B 0.7227 0.5562 0.2498 0.018 Uiso calc R 1 . .
loop_
    _atom_site_aniso_label
    _atom_site_aniso_U_11
    _atom_site_aniso_U_22
    _atom_site_aniso_U_33
    _atom_site_aniso_U_12
    _atom_site_aniso_U_13
    _atom_site_aniso_U_23
    Sn 0.01329(15) 0.01173(14) 0.01132(15) -0.00019(8) 0.00373(10) 0.00053(9)
    Cl1 0.0273(5) 0.0190(5) 0.0138(5) 0.0020(4) 0.0062(4) -0.0027(3)
    Cl2 0.0223(4) 0.0194(5) 0.0303(5) -0.0025(4) 0.0118(4) 0.0071(4)
    Cl3 0.0157(4) 0.0195(5) 0.0227(5) 0.0027(3) 0.0018(4) 0.0049(4)
    O1 0.0164(12) 0.0174(13) 0.0101(12) 0.0007(10) 0.0036(10) -0.0028(10)
    O1W 0.0189(12) 0.0094(12) 0.0121(13) 0.0002(10) 0.0023(10) 0.0026(10)
    N1 0.0165(15) 0.0297(19) 0.0176(17) 0.0027(14) 0.0023(13) -0.0074(14)
    C1 0.0176(17) 0.0149(18) 0.0152(18) 0.0015(14) 0.0062(14) -0.0013(14)
    C2 0.0167(18) 0.024(2) 0.017(2) -0.0039(15) 0.0054(15) -0.0063(16)
    C3 0.0115(16) 0.0186(18) 0.0194(19) -0.0020(14) 0.0084(14) 0.0025(15)
    O2 0.0135(11) 0.0160(12) 0.0129(13) 0.0015(9) 0.0011(9) -0.0024(9)
    O3 0.0142(12) 0.0128(12) 0.0154(13) 0.0005(10) 0.0017(10) -0.0002(10)
    O4 0.0149(11) 0.0138(12) 0.0135(12) 0.0011(9) 0.0044(9) 0.0023(9)
    C4 0.0170(18) 0.0160(18) 0.0194(19) -0.0013(14) 0.0060(15) -0.0088(14)
    C5 0.0166(18) 0.0110(17) 0.025(2) -0.0019(14) 0.0050(15) -0.0037(15)
    C6 0.0166(18) 0.0162(18) 0.017(2) 0.0029(14) 0.0051(15) 0.0022(14)
    C7 0.0129(16) 0.0199(18) 0.0147(18) 0.0032(14) 0.0052(14) 0.0029(14)
    C8 0.0176(17) 0.0154(17) 0.0110(17) 0.0003(14) 0.0029(14) -0.0008(14)
    C9 0.0155(17) 0.0174(18) 0.0128(18) -0.0002(14) 0.0058(14) 0.0035(14)
_geom_special_details
;
All s.u.'s (except the s.u. in the dihedral angle between two l.s. planes) are
estimated using the full covariance matrix. The cell s.u.'s are taken into
account individually in the estimation of s.u.'s in distances, angles and
torsion angles; correlations between s.u.'s in cell parameters are only used
when they are defined by crystal symmetry. An approximate (isotropic)
treatment of cell s.u.'s is used for estimating s.u.'s involving l.s. planes.
;
loop_
    _geom_bond_atom_site_label_1
    _geom_bond_atom_site_label_2
    _geom_bond_site_symmetry_2
    _geom_bond_distance
    _geom_bond_publ_flag
    Sn C1 . 2.147(3) ?
    Sn O1 . 2.228(2) ?
    Sn O1W . 2.243(2) ?
    Sn Cl1 . 2.3800(9) ?
    Sn Cl2 . 2.4208(9) ?
    Sn Cl3 . 2.4329(9) ?
    O1 C3 . 1.263(4) ?
    O1W H1W . 0.84(2) ?
    O1W H2W . 0.84(3) ?
    N1 C3 . 1.309(5) ?
    N1 H1N . 0.88(3) ?
    N1 H2N . 0.88(3) ?
    C1 C2 . 1.522(5) ?
    C1 H1A . 0.9900 ?
    C1 H1B . 0.9900 ?
    C2 C3 . 1.512(5) ?
    C2 H2A . 0.9900 ?
    C2 H2B . 0.9900 ?
    O2 C8 . 1.429(4) ?
    O2 C4 . 1.435(4) ?
    O3 C6 . 1.423(4) ?
    O3 C5 . 1.424(4) ?
    O4 C9 . 1.434(4) ?
    O4 C7 . 1.450(4) ?
    C4 C5 . 1.496(5) ?
    C4 H4A . 0.9900 ?
    C4 H4B . 0.9900 ?
    C5 H5A . 0.9900 ?
    C5 H5B . 0.9900 ?
    C6 C7 . 1.500(5) ?
    C6 H6A . 0.9900 ?
    C6 H6B . 0.9900 ?
    C7 H7A . 0.9900 ?
    C7 H7B . 0.9900 ?
    C8 C9 3_766 1.502(5) ?
    C8 H8A . 0.9900 ?
    C8 H8B . 0.9900 ?
    C9 C8 3_766 1.502(5) ?
    C9 H9A . 0.9900 ?
    C9 H9B . 0.9900 ?
loop_
    _geom_angle_atom_site_label_1
    _geom_angle_atom_site_label_2
    _geom_angle_atom_site_label_3
    _geom_angle_site_symmetry_1
    _geom_angle_site_symmetry_3
    _geom_angle
    _geom_angle_publ_flag
    C1 Sn O1 . . 80.00(11) ?
    C1 Sn O1W . . 86.63(11) ?
    O1 Sn O1W . . 87.14(8) ?
    C1 Sn Cl1 . . 162.49(10) ?
    O1 Sn Cl1 . . 86.08(6) ?
    O1W Sn Cl1 . . 82.09(6) ?
    C1 Sn Cl2 . . 98.92(10) ?
    O1 Sn Cl2 . . 88.03(6) ?
    O1W Sn Cl2 . . 171.91(6) ?
    Cl1 Sn Cl2 . . 91.10(3) ?
    C1 Sn Cl3 . . 100.34(10) ?
    O1 Sn Cl3 . . 177.30(6) ?
    O1W Sn Cl3 . . 90.20(6) ?
    Cl1 Sn Cl3 . . 93.07(3) ?
    Cl2 Sn Cl3 . . 94.55(3) ?
    C3 O1 Sn . . 112.2(2) ?
    Sn O1W H1W . . 115(3) ?
    Sn O1W H2W . . 123(3) ?
    H1W O1W H2W . . 106(4) ?
    C3 N1 H1N . . 120(2) ?
    C3 N1 H2N . . 119(2) ?
    H1N N1 H2N . . 120.6(19) ?
    C2 C1 Sn . . 107.9(2) ?
    C2 C1 H1A . . 110.1 ?
    Sn C1 H1A . . 110.1 ?
    C2 C1 H1B . . 110.1 ?
    Sn C1 H1B . . 110.1 ?
    H1A C1 H1B . . 108.4 ?
    C3 C2 C1 . . 113.6(3) ?
    C3 C2 H2A . . 108.9 ?
    C1 C2 H2A . . 108.9 ?
    C3 C2 H2B . . 108.9 ?
    C1 C2 H2B . . 108.9 ?
    H2A C2 H2B . . 107.7 ?
    O1 C3 N1 . . 121.1(3) ?
    O1 C3 C2 . . 121.2(3) ?
    N1 C3 C2 . . 117.7(3) ?
    C8 O2 C4 . . 112.2(3) ?
    C6 O3 C5 . . 111.8(3) ?
    C9 O4 C7 . . 113.6(2) ?
    O2 C4 C5 . . 108.9(3) ?
    O2 C4 H4A . . 109.9 ?
    C5 C4 H4A . . 109.9 ?
    O2 C4 H4B . . 109.9 ?
    C5 C4 H4B . . 109.9 ?
    H4A C4 H4B . . 108.3 ?
    O3 C5 C4 . . 108.7(3) ?
    O3 C5 H5A . . 110.0 ?
    C4 C5 H5A . . 110.0 ?
    O3 C5 H5B . . 110.0 ?
    C4 C5 H5B . . 110.0 ?
    H5A C5 H5B . . 108.3 ?
    O3 C6 C7 . . 107.4(3) ?
    O3 C6 H6A . . 110.2 ?
    C7 C6 H6A . . 110.2 ?
    O3 C6 H6B . . 110.2 ?
    C7 C6 H6B . . 110.2 ?
    H6A C6 H6B . . 108.5 ?
    O4 C7 C6 . . 113.4(3) ?
    O4 C7 H7A . . 108.9 ?
    C6 C7 H7A . . 108.9 ?
    O4 C7 H7B . . 108.9 ?
    C6 C7 H7B . . 108.9 ?
    H7A C7 H7B . . 107.7 ?
    O2 C8 C9 . 3_766 108.6(3) ?
    O2 C8 H8A . . 110.0 ?
    C9 C8 H8A 3_766 . 110.0 ?
    O2 C8 H8B . . 110.0 ?
    C9 C8 H8B 3_766 . 110.0 ?
    H8A C8 H8B . . 108.4 ?
    O4 C9 C8 . 3_766 108.9(3) ?
    O4 C9 H9A . . 109.9 ?
    C8 C9 H9A 3_766 . 109.9 ?
    O4 C9 H9B . . 109.9 ?
    C8 C9 H9B 3_766 . 109.9 ?
    H9A C9 H9B . . 108.3 ?
loop_
    _geom_torsion_atom_site_label_1
    _geom_torsion_atom_site_label_2
    _geom_torsion_atom_site_label_3
    _geom_torsion_atom_site_label_4
    _geom_torsion_site_symmetry_1
    _geom_torsion_site_symmetry_2
    _geom_torsion_site_symmetry_3
    _geom_torsion_site_symmetry_4
    _geom_torsion
    _geom_torsion_publ_flag
    C1 Sn O1 C3 . . . . 12.0(2) ?
    O1W Sn O1 C3 . . . . 99.0(2) ?
    Cl1 Sn O1 C3 . . . . -178.7(2) ?
    Cl2 Sn O1 C3 . . . . -87.5(2) ?
    O1 Sn C1 C2 . . . . -18.7(2) ?
    O1W Sn C1 C2 . . . . -106.4(2) ?
    Cl1 Sn C1 C2 . . . . -56.6(4) ?
    Cl2 Sn C1 C2 . . . . 67.6(2) ?
    Cl3 Sn C1 C2 . . . . 164.0(2) ?
    Sn C1 C2 C3 . . . . 24.0(4) ?
    Sn O1 C3 N1 . . . . 177.0(3) ?
    Sn O1 C3 C2 . . . . -1.3(4) ?
    C1 C2 C3 O1 . . . . -15.9(5) ?
    C1 C2 C3 N1 . . . . 165.8(3) ?
    C8 O2 C4 C5 . . . . 165.3(3) ?
    C6 O3 C5 C4 . . . . -175.7(3) ?
    O2 C4 C5 O3 . . . . 57.7(4) ?
    C5 O3 C6 C7 . . . . 173.4(3) ?
    C9 O4 C7 C6 . . . . -75.0(4) ?
    O3 C6 C7 O4 . . . . -65.3(3) ?
    C4 O2 C8 C9 . . . 3_766 177.2(3) ?
    C7 O4 C9 C8 . . . 3_766 -169.7(3) ?
loop_
    _geom_hbond_atom_site_label_D
    _geom_hbond_atom_site_label_H
    _geom_hbond_atom_site_label_A
    _geom_hbond_site_symmetry_A
    _geom_hbond_distance_DH
    _geom_hbond_distance_HA
    _geom_hbond_distance_DA
    _geom_hbond_angle_DHA
    O1w H1w O4 1_555 0.84(2) 1.96(2) 2.784(3) 166(3)
    O1w H2w O2 1_555 0.84(3) 2.01(3) 2.839(3) 169(4)
    N1 H1n O3 3_666 0.88(3) 2.51(3) 3.061(4) 121(2)
    N1 H2n Cl1 4_565 0.88(3) 2.68(3) 3.516(3) 161(3)
