# Supplementary material for: fac-(2-Amido­ethyl-κ2 C 1,O)aqua­tri­chlorido­tin(IV) 1,4,7,10,13,16-hexa­oxacyclo­octa­decane (2/1)
Source: Acta Crystallogr Sect E Struct Rep Online. 2010 Feb 20;66(Pt 3):m312–3. doi: 10.1107/S1600536810005908 (PMC2983741; doi:10.1107/S1600536810005908)
Supplement: Supplementary file 2 [file e-66-0m312-Isup2.hkl]

#
# h,k,l, Fc-squared, Fo-squared, sigma(Fo-squared) and status flag
#
data_I
_shelx_title ' 0209'
_shelx_refln_list_code          4
_shelx_F_calc_maximum      247.36
_exptl_crystal_F_000       887.93
_reflns_d_resolution_high  0.7705
 
loop_
 _symmetry_equiv_pos_as_xyz
 'x, y, z'
 '-x+1/2, y+1/2, -z+1/2'
 '-x, -y, -z'
 'x-1/2, -y-1/2, z-1/2'
 
_cell_length_a    10.1260
_cell_length_b    10.0893
_cell_length_c    15.8229
_cell_angle_alpha  90.000
_cell_angle_beta  105.814
_cell_angle_gamma  90.000
 
_shelx_F_squared_multiplier     1.000
 
loop_
 _refln_index_h
 _refln_index_k
 _refln_index_l
 _refln_F_squared_calc
 _refln_F_squared_meas
 _refln_F_squared_sigma
 _refln_observed_status
   2   0   0    39109.57    37259.92   1151.83 o
   4   0   0    16590.68    15964.98    480.37 o
   6   0   0     3021.00     3221.01    110.67 o
   8   0   0     3344.04     3463.67    161.74 o
  10   0   0     1821.16     1920.92    125.24 o
  12   0   0     2688.56     2449.82    215.02 o
   2   1   0     1971.37     1773.36     35.63 o
   3   1   0     6819.27     6569.37    110.51 o
   4   1   0    17164.78    17304.25    265.35 o
   5   1   0      636.63      622.68     32.44 o
   6   1   0    19423.47    20023.28    303.79 o
   7   1   0      132.80      141.32     13.15 o
   8   1   0    13590.63    14658.13    249.96 o
   9   1   0       28.81       47.88     21.75 o
  10   1   0     5722.58     6445.15    188.03 o
  11   1   0      622.08      591.40     75.85 o
  12   1   0      929.87      834.94    130.49 o
   0   2   0    46708.31    43887.21    764.81 o
   1   2   0     2814.76     2933.97     61.44 o
   2   2   0     9469.24     8740.23    116.91 o
   3   2   0      586.38      629.05     17.64 o
   4   2   0    12767.19    12188.37    181.61 o
   5   2   0      880.87      875.88     40.75 o
   6   2   0     2738.06     2989.17     73.23 o
   7   2   0        2.09       20.97     13.60 o
   8   2   0      660.02      740.61     49.80 o
   9   2   0       41.62       49.98     26.74 o
  10   2   0     1570.53     1452.04     74.60 o
  11   2   0       82.24       18.30     29.37 o
  12   2   0     1685.73     1600.29    114.75 o
   1   3   0     5981.39     5636.33     90.38 o
   2   3   0      195.81      192.88     11.33 o
   3   3   0      179.05      192.08     13.51 o
   4   3   0    17532.61    18364.87    290.68 o
   5   3   0      610.39      638.66     22.51 o
   6   3   0     6158.77     6532.51    121.73 o
   7   3   0        1.67        3.29     16.05 o
   8   3   0     4596.47     4812.26    146.69 o
   9   3   0      154.65      176.68     25.63 o
  10   3   0     1582.58     1564.48     73.24 o
  11   3   0      300.35      244.59     46.97 o
  12   3   0     1306.87     1285.74    110.01 o
   0   4   0      311.79      246.36     33.50 o
   1   4   0     4311.31     4282.61     75.04 o
   2   4   0    25179.76    24868.91    309.37 o
   3   4   0     4796.94     4930.23     95.13 o
   4   4   0     2972.53     3097.43     69.82 o
   5   4   0     4558.94     4698.06     82.69 o
   6   4   0     2554.46     2671.69     61.04 o
   7   4   0      651.36      702.64     30.85 o
   8   4   0     3134.68     3298.39     65.99 o
   9   4   0      890.01      880.37     38.95 o
  10   4   0       29.90      -60.84     58.39 o
  11   4   0      643.30      713.42     93.09 o
  12   4   0     2817.42     2782.95    190.68 o
   1   5   0     4618.55     4897.00     89.40 o
   2   5   0      553.58      584.82     28.46 o
   3   5   0     6088.32     5879.39     96.85 o
   4   5   0     3987.50     4334.45     83.45 o
   5   5   0     1496.16     1568.62     46.60 o
   6   5   0     4102.40     4142.67    141.62 o
   7   5   0     3202.53     3356.02    149.29 o
   8   5   0     8033.23     8023.50    219.48 o
   9   5   0     1687.86     1695.22    148.41 o
  10   5   0     1660.00     1680.67    257.44 o
  11   5   0     2025.76     2317.24    272.04 o
   0   6   0    11169.65    10865.52    317.22 o
   1   6   0    16174.87    16217.54    262.10 o
   2   6   0     7609.02     7292.62    130.66 o
   3   6   0     5776.89     5858.39     89.83 o
   4   6   0       14.56       30.76     16.37 o
   5   6   0     2337.91     2632.41    108.37 o
   6   6   0        6.57      -17.22     20.35 o
   7   6   0      107.52      134.26     22.88 o
   8   6   0        4.68        6.08     19.39 o
   9   6   0      321.63      272.65     96.79 o
  10   6   0        1.42       47.77     69.00 o
  11   6   0     1074.48     1206.02    133.20 o
   1   7   0      769.41      686.23     51.69 o
   2   7   0     5410.64     5231.36    133.91 o
   3   7   0     1955.29     1986.87     56.16 o
   4   7   0     5556.07     5344.05    129.40 o
   5   7   0     3527.23     3504.74     94.36 o
   6   7   0     5510.43     5914.18    183.57 o
   7   7   0     7313.64     7466.74    192.84 o
   8   7   0     6569.82     6724.04    312.14 o
   9   7   0      754.72      723.76    116.05 o
  10   7   0     5256.98     5748.51    467.10 o
   0   8   0     8270.01     8757.21    241.27 o
   1   8   0     3052.94     3053.82     81.35 o
   2   8   0     3340.13     3324.24    112.74 o
   3   8   0     2023.25     2228.54    104.23 o
   4   8   0    13753.47    14058.82    286.96 o
   5   8   0      297.54      295.04     59.32 o
   6   8   0      229.09      180.65     32.26 o
   7   8   0        2.88      -10.52     43.67 o
   8   8   0      116.33      161.99     67.93 o
   9   8   0      213.78      207.44     92.25 o
  10   8   0     1187.63     1013.82    191.09 o
   1   9   0      121.48       62.22     27.59 o
   2   9   0      767.21      762.49     60.01 o
   3   9   0     3151.93     3097.99     96.12 o
   4   9   0     2210.61     2069.13     80.49 o
   5   9   0     3280.19     3174.73    137.00 o
   6   9   0     2156.88     2191.80    146.52 o
   7   9   0      545.49      394.73    101.12 o
   8   9   0      835.32      735.58    443.21 o
   9   9   0     1379.43     1151.83    212.32 o
   0  10   0     1148.50     1332.87    232.84 o
   1  10   0      612.08      722.25     63.25 o
   2  10   0      516.07      550.40     66.72 o
   3  10   0     1707.40     1742.87     74.71 o
   4  10   0     1951.42     1760.28    117.02 o
   5  10   0      987.39      895.87     96.61 o
   6  10   0        3.14      -50.92     59.70 o
   7  10   0        0.83      -19.41    106.47 o
   8  10   0        2.34      -76.43     97.16 o
   1  11   0     1285.66     1188.33     84.66 o
   2  11   0      138.93      180.84     41.83 o
   3  11   0     1038.62      933.23     93.47 o
   4  11   0      182.27      127.91     66.37 o
   5  11   0     2898.49     3951.79    278.67 o
   6  11   0      810.01      521.60    204.36 o
   0  12   0      706.21      716.57    169.85 o
   1  12   0     5086.22     5030.67    215.45 o
   2  12   0      939.66      991.81    107.17 o
   3  12   0     2200.47     2162.25    166.51 o
   4  12   0      529.72      376.63    254.78 o
   5  12   0      778.57     1032.47    148.22 o
   1  13   0      138.50       29.11     64.78 o
 -11   0   1     1320.17     1316.53    125.36 o
  -9   0   1    14973.35    16845.22    607.76 o
  -7   0   1     7596.25     7367.87    162.14 o
  -5   0   1    22001.69    21692.79    453.37 o
  -3   0   1      265.64      312.73     12.69 o
   3   0   1     8564.97     8345.37    240.12 o
   5   0   1    37452.73    37117.57    742.59 o
   7   0   1    12393.55    12549.11    302.90 o
   9   0   1     8995.64     9403.79    281.14 o
  11   0   1     1522.69     1338.61    140.66 o
 -12   1   1      338.69      323.70     82.63 o
 -11   1   1     1252.05     1047.03     62.91 o
 -10   1   1       33.85       42.08     24.91 o
  -9   1   1     3099.35     3075.15     91.71 o
  -8   1   1       52.98       46.49     14.08 o
  -7   1   1     7580.58     7532.64    146.97 o
  -6   1   1     1991.76     1860.11     79.68 o
  -5   1   1    20677.53    20499.05    378.79 o
  -4   1   1     1353.45     1414.44     38.36 o
  -3   1   1     7689.33     7092.20    110.96 o
  -2   1   1      838.57      932.82     16.62 o
  -1   1   1    40086.78        0.38      4.60 o
   1   1   1    19162.92    18154.33    294.41 o
   2   1   1      165.72      169.80     11.75 o
   3   1   1     6103.20     5585.65    110.26 o
   4   1   1      779.04      888.67     28.65 o
   5   1   1       36.86       50.54     10.26 o
   6   1   1     2140.89     2198.30     55.48 o
   7   1   1     1096.04     1083.07     34.88 o
   8   1   1      321.77      323.64     42.98 o
   9   1   1     4900.34     5295.78    164.51 o
  10   1   1      306.28      341.70     27.56 o
  11   1   1     2604.31     2770.70    144.24 o
  12   1   1      631.17      446.88    193.74 o
 -12   2   1       98.29      106.97     74.87 o
 -11   2   1     6457.72     6453.88    263.55 o
 -10   2   1       14.87       18.58     22.56 o
  -9   2   1     8524.52     8683.74    204.30 o
  -8   2   1      162.48      177.86     38.78 o
  -7   2   1     3919.50     3936.83     85.74 o
  -6   2   1    10731.41    10730.27    201.68 o
  -5   2   1     4005.99     4195.28     75.64 o
  -4   2   1      150.79      174.81     12.29 o
  -3   2   1     1931.05     1955.63     34.37 o
  -2   2   1     1710.57     1819.00     29.01 o
  -1   2   1     5687.91     5556.00     76.99 o
   0   2   1     2750.01     2864.83     50.60 o
   1   2   1    15063.75    14585.49    182.12 o
   2   2   1    30618.60    29479.64    458.17 o
   3   2   1    26286.80    25641.10    353.80 o
   4   2   1      414.80      498.18     28.27 o
   5   2   1    27906.57    27374.75    493.60 o
   6   2   1        0.14        9.20     13.01 o
   7   2   1     6915.25     7333.70    156.51 o
   8   2   1     2593.13     2619.84     93.31 o
   9   2   1     2901.34     2916.92    118.97 o
  10   2   1       81.06       48.80     20.23 o
  11   2   1     2236.87     2275.72    170.68 o
  12   2   1      309.31      312.36     91.52 o
 -12   3   1        9.17       -3.58     33.12 o
 -11   3   1        0.58       10.79     42.84 o
 -10   3   1       81.72      124.71     29.99 o
  -9   3   1      410.98      501.90     59.21 o
  -8   3   1      438.08      434.83     39.56 o
  -7   3   1       42.90       21.35     17.01 o
  -6   3   1      707.58      634.48     30.08 o
  -5   3   1     5044.78     4944.00     83.62 o
  -4   3   1      849.16      853.00     23.71 o
  -3   3   1    32565.55    31368.54    374.69 o
  -2   3   1     4249.35     4276.75     76.79 o
  -1   3   1     6267.30     5954.04     94.27 o
   0   3   1      170.67      181.95     14.93 o
   1   3   1      925.69      820.04     36.59 o
   2   3   1      327.42      421.03     30.75 o
   3   3   1     3462.99     3384.46     67.65 o
   4   3   1     2789.53     2965.68     61.19 o
   5   3   1     4168.56     4140.48     84.02 o
   6   3   1       42.59       53.87     11.58 o
   7   3   1        7.85        4.11      9.56 o
   8   3   1      781.93      756.72     31.19 o
   9   3   1     1581.08     1488.17     73.59 o
  10   3   1      205.78      132.31     38.84 o
  11   3   1     4289.26     4464.90    232.54 o
  12   3   1       11.63        9.44     66.58 o
 -12   4   1      703.39      660.05     77.71 o
 -11   4   1     3286.67     3756.68    199.97 o
 -10   4   1     2987.96     3334.68    155.13 o
  -9   4   1     1037.62     1006.67     58.28 o
  -8   4   1     2361.68     2281.72     69.44 o
  -7   4   1     6876.40     7002.58    153.73 o
  -6   4   1       16.16       -0.34      9.01 o
  -5   4   1      921.02      928.43     33.29 o
  -4   4   1      576.90      596.14     25.08 o
  -3   4   1    12909.26    12881.42    169.14 o
  -2   4   1     5143.00     5000.57     96.61 o
  -1   4   1       47.70       40.98     19.20 o
   0   4   1      570.20      564.63     23.54 o
   1   4   1        8.24       24.64     19.08 o
   2   4   1     5493.58     5294.01     81.48 o
   3   4   1     5795.36     5729.05    104.41 o
   4   4   1     6418.24     6263.79    102.77 o
   5   4   1     1052.37     1082.76     47.40 o
   6   4   1     1960.39     1931.28     86.64 o
   7   4   1     4117.45     4128.83    101.80 o
   8   4   1      107.98      100.98     14.38 o
   9   4   1      796.06      809.91     49.29 o
  10   4   1      218.05      217.48     60.07 o
  11   4   1      882.83     1061.15     91.23 o
 -11   5   1       43.46       46.00    140.66 o
 -10   5   1        1.97      -37.64     61.17 o
  -9   5   1        9.80       65.81     42.04 o
  -8   5   1     1468.21     1405.10     73.76 o
  -7   5   1     3613.94     3785.65    134.18 o
  -6   5   1      513.71      524.10     28.63 o
  -5   5   1     3244.92     3389.00     99.80 o
  -4   5   1     2375.23     2482.09     56.36 o
  -3   5   1    11159.62    11264.62    174.45 o
  -2   5   1     6953.58     6779.99    106.06 o
  -1   5   1     3501.03     3246.08     88.02 o
   0   5   1     1297.65     1300.48     50.46 o
   1   5   1    20330.21    20569.20    296.93 o
   2   5   1       66.96       55.40     12.21 o
   3   5   1     3351.93     3640.01    147.34 o
   4   5   1     1099.25     1172.79     39.61 o
   5   5   1        1.02       -1.33     14.70 o
   6   5   1       25.54       48.68     16.81 o
   7   5   1     2727.80     2838.28    123.04 o
   8   5   1      395.59      375.45     43.55 o
   9   5   1      351.50      329.21     59.95 o
  10   5   1     1038.42     1179.21    110.92 o
  11   5   1     1585.08     1700.44    149.57 o
 -11   6   1      861.52      944.57    169.85 o
 -10   6   1      426.77      405.17     93.94 o
  -9   6   1     2488.66     2649.65    175.93 o
  -8   6   1     3619.09     3660.54     99.63 o
  -7   6   1     6321.21     6786.77    146.67 o
  -6   6   1      451.99      481.48     46.65 o
  -5   6   1      262.92      297.27     22.66 o
  -4   6   1      655.35      667.38     36.88 o
  -3   6   1       40.71       23.54     12.39 o
  -2   6   1     2765.58     2800.31     94.33 o
  -1   6   1     2089.04     2282.38     57.67 o
   0   6   1     1143.95     1087.48     45.02 o
   1   6   1    10196.40    10622.38    176.81 o
   2   6   1    10025.23     9906.53    149.50 o
   3   6   1     7416.06     7671.12    115.36 o
   4   6   1     1051.29     1084.84     50.96 o
   5   6   1     2240.87     2090.52     62.91 o
   6   6   1    12153.18    12109.57    251.04 o
   7   6   1     8603.24     8650.07    193.63 o
   8   6   1      981.41      928.39     58.16 o
   9   6   1     2735.41     2769.16    199.52 o
  10   6   1     2853.55     3338.70    318.48 o
  11   6   1       49.41       42.46     90.24 o
 -10   7   1      563.18      610.41    159.24 o
  -9   7   1      453.97      436.30     87.58 o
  -8   7   1     1897.99     1873.19     95.77 o
  -7   7   1     1812.67     1871.94     68.64 o
  -6   7   1     2683.15     2789.22    115.13 o
  -5   7   1     9478.46    10092.96    200.35 o
  -4   7   1     1849.26     1964.47     67.01 o
  -3   7   1     8773.99     8964.74    141.20 o
  -2   7   1     6263.55     6236.25    131.60 o
  -1   7   1     6999.13     6954.86    131.41 o
   0   7   1     5166.54     5244.73    110.80 o
   1   7   1     9440.89     9451.20    167.58 o
   2   7   1     8176.27     8547.69    141.03 o
   3   7   1     2782.34     2851.32     74.48 o
   4   7   1      227.12      223.77     27.29 o
   5   7   1        0.92        0.49     21.98 o
   6   7   1      143.51      204.66     31.80 o
   7   7   1      909.42      893.14     56.76 o
   8   7   1     1761.32     1672.16    145.52 o
   9   7   1     2057.03     1719.78    228.24 o
  10   7   1      274.82      238.86    111.47 o
 -10   8   1      221.87      228.24    132.70 o
  -9   8   1     3393.69     3348.86    427.29 o
  -8   8   1     1276.23     1128.52    166.88 o
  -7   8   1      265.60      239.71     67.65 o
  -6   8   1     2142.70     2142.43     82.41 o
  -5   8   1      384.33      405.08     34.03 o
  -4   8   1      468.71      502.02     37.65 o
  -3   8   1      140.19      135.19     22.65 o
  -2   8   1     1857.59     1815.25     56.31 o
  -1   8   1      303.18      323.53     29.82 o
   0   8   1      984.95      947.59     48.58 o
   1   8   1     8126.43     8130.70    157.75 o
   2   8   1      503.27      563.90     34.87 o
   3   8   1     5177.83     5486.31     99.82 o
   4   8   1      573.43      578.49     43.34 o
   5   8   1     5806.40     5750.74    190.30 o
   6   8   1     4963.90     5214.86    212.85 o
   7   8   1     1455.41     1315.08    150.44 o
   8   8   1      487.52      501.69     96.89 o
   9   8   1      811.88      902.35    153.93 o
  -9   9   1      644.83      695.34    164.55 o
  -8   9   1      167.55      263.82     87.66 o
  -7   9   1       15.86       52.42     58.66 o
  -6   9   1      399.57      331.74     55.30 o
  -5   9   1     6845.61     6694.68    183.35 o
  -4   9   1     2506.89     2523.47     72.42 o
  -3   9   1     7804.38     7535.11    177.08 o
  -2   9   1     2576.88     2586.62    120.03 o
  -1   9   1     6714.30     7237.82    163.97 o
   0   9   1     1260.96     1219.05     56.92 o
   1   9   1      295.98      270.07     52.59 o
   2   9   1     1617.99     1543.65     71.47 o
   3   9   1     1268.56     1239.46     52.16 o
   4   9   1      238.10      280.50     75.85 o
   5   9   1        0.28      -13.31     33.81 o
   6   9   1      230.48      322.26     60.07 o
   7   9   1       32.87       56.66     98.20 o
   8   9   1       48.62       30.55     71.53 o
  -8  10   1      619.03      558.73    122.08 o
  -7  10   1      858.62      951.54    241.51 o
  -6  10   1      923.14      913.85    140.41 o
  -5  10   1     1881.98     1788.97    134.90 o
  -4  10   1        6.86       18.79     18.56 o
  -3  10   1       18.15        1.65     22.38 o
  -2  10   1     2807.79     2731.88    103.33 o
  -1  10   1      130.82      151.49     34.29 o
   0  10   1      139.32      133.45     53.69 o
   1  10   1      966.84      952.67     72.97 o
   2  10   1      302.61      310.94     48.99 o
   3  10   1      498.78      438.47     50.64 o
   4  10   1     4085.38     4270.97    178.57 o
   5  10   1     2827.40     2763.83    151.11 o
   6  10   1      629.06      831.90    177.82 o
   7  10   1      968.66     1146.80    133.20 o
  -6  11   1     1043.20      966.31    157.64 o
  -5  11   1       25.14      -40.89    131.57 o
  -4  11   1     4209.75     4221.04    301.80 o
  -3  11   1       16.08      -10.30     35.59 o
  -2  11   1     3448.81     3331.10    160.89 o
  -1  11   1     1424.54     1346.92     87.60 o
   0  11   1     6064.52     6063.52    272.98 o
   1  11   1     2002.04     1846.45    111.09 o
   2  11   1     1579.45     1628.73    153.69 o
   3  11   1      835.53      647.39     80.52 o
   4  11   1      220.44      166.23     81.72 o
   5  11   1       60.58      131.83    172.51 o
   6  11   1        0.61        5.31     82.57 o
  -5  12   1      380.36       40.04    143.99 o
  -4  12   1        5.85       46.85     86.08 o
  -3  12   1      286.95      313.79     75.08 o
  -2  12   1        8.24       52.20     56.32 o
  -1  12   1      141.76      269.45     58.05 o
   0  12   1     2552.96     2456.72    135.87 o
   1  12   1      206.18      129.64     57.31 o
   2  12   1     1382.13     1519.24    275.52 o
   3  12   1        8.19      107.38     65.82 o
   4  12   1     1875.32     2170.68    189.29 o
  -1  13   1      116.08      -47.38    101.43 o
   0  13   1     4190.61     3971.17    195.43 o
   1  13   1      470.64      324.36    126.09 o
 -12   0   2       33.98       25.68     70.18 o
 -10   0   2     2683.09     3025.01    355.63 o
  -8   0   2    12316.46    14483.51   1005.44 o
  -6   0   2    33150.82    33820.45   1203.13 o
  -4   0   2    11464.98    11091.01    256.82 o
  -2   0   2    33727.73    32213.98    509.01 o
   2   0   2      947.28      986.38     48.58 o
   4   0   2     4951.62     4826.69    155.46 o
   6   0   2     3977.65     3859.59    148.71 o
   8   0   2    14543.08    14851.37    386.75 o
  10   0   2     6452.30     6925.94    311.86 o
  12   0   2     3405.68     4092.43    504.26 o
 -12   1   2     1768.40     1664.03    110.45 o
 -11   1   2      326.22      394.65     53.88 o
 -10   1   2     6135.95     6286.93    155.52 o
  -9   1   2      579.68      603.70     52.13 o
  -8   1   2      644.12      632.41     67.97 o
  -7   1   2     1798.95     1798.93     65.24 o
  -6   1   2     3942.75     4272.74     77.25 o
  -5   1   2     3042.16     2951.09     78.02 o
  -4   1   2     1478.81     1443.46     44.14 o
  -3   1   2     2042.49     2152.19     40.36 o
  -2   1   2    28088.09    26862.88    287.42 o
  -1   1   2     2760.31     2734.78     76.63 o
   0   1   2    17961.45    17228.66    247.08 o
   1   1   2     5259.29     5309.70    138.18 o
   2   1   2    27367.67    26177.88    393.05 o
   3   1   2      965.67      999.52     51.83 o
   4   1   2    26180.85    25569.44    716.68 o
   5   1   2      129.51      117.88     25.15 o
   6   1   2     2484.74     2457.07     65.86 o
   7   1   2      173.11      165.33     18.71 o
   8   1   2     4632.58     4892.99    115.86 o
   9   1   2     1344.38     1362.51     72.25 o
  10   1   2      295.11      255.07     25.61 o
  11   1   2      171.53      144.31     47.29 o
  12   1   2      147.92      113.53    100.85 o
 -12   2   2        8.47      -50.27     83.16 o
 -11   2   2     1176.76     1060.33     63.91 o
 -10   2   2     1189.43     1194.92     84.09 o
  -9   2   2     2033.45     2129.70     84.67 o
  -8   2   2     1967.68     2175.31    120.67 o
  -7   2   2      511.80      536.56     39.10 o
  -6   2   2    11577.73    11830.20    209.50 o
  -5   2   2     6350.23     6139.64    116.62 o
  -4   2   2    27513.42    26299.78    353.93 o
  -3   2   2      375.31      423.49     17.19 o
  -2   2   2    61184.80    58507.30    697.84 o
  -1   2   2    14382.29    14541.57    166.73 o
   0   2   2    30916.96    29833.11    356.35 o
   1   2   2      731.08      678.51     32.60 o
   2   2   2      782.75      809.80     29.59 o
   3   2   2    31555.93    31873.21    437.73 o
   4   2   2      297.94      324.48     17.12 o
   5   2   2      344.68      369.65     23.95 o
   6   2   2     1697.99     1841.90     46.76 o
   7   2   2      885.90      823.52     33.08 o
   8   2   2     2752.32     2878.73    114.43 o
   9   2   2      304.33      262.48     30.12 o
  10   2   2     5443.02     5626.45    282.70 o
  11   2   2      251.17      131.99     91.50 o
  12   2   2     4148.57     3962.86    209.89 o
 -12   3   2     3859.32     4023.70    230.69 o
 -11   3   2     1143.42     1209.48     99.07 o
 -10   3   2     7642.60     8286.82    297.89 o
  -9   3   2      156.52      110.94     24.97 o
  -8   3   2     8745.32     9031.76    171.36 o
  -7   3   2     4165.07     4258.02    111.41 o
  -6   3   2     1291.89     1307.27     41.83 o
  -5   3   2      108.11      164.88     15.97 o
  -4   3   2      665.70      768.87     18.68 o
  -3   3   2     1166.71     1236.91     26.16 o
  -2   3   2     6438.68     5986.41     88.78 o
  -1   3   2     4724.40     5003.54     76.97 o
   0   3   2      244.73      316.71     33.19 o
   1   3   2      438.16      536.81     24.10 o
   2   3   2    19066.87    18144.49    229.32 o
   3   3   2     1148.11     1152.95     58.43 o
   4   3   2    28218.29    28919.39    406.10 o
   5   3   2       20.52       31.14     11.72 o
   6   3   2    14189.25    14387.57    248.80 o
   7   3   2       27.12       20.42     14.38 o
   8   3   2      804.22      849.49     55.39 o
   9   3   2       39.43       33.54     19.97 o
  10   3   2       63.69       45.76     95.54 o
  11   3   2        0.05      -69.30     47.15 o
 -12   4   2        2.90      -74.15     78.15 o
 -11   4   2        3.52      -54.20     53.72 o
 -10   4   2      781.89      772.81     73.98 o
  -9   4   2      735.62      723.48     63.53 o
  -8   4   2     2390.28     2457.47     82.04 o
  -7   4   2      201.46      183.74     25.27 o
  -6   4   2     6828.44     7120.27    113.14 o
  -5   4   2     4611.49     4689.46     78.40 o
  -4   4   2    15978.91    15467.45    192.44 o
  -3   4   2    18913.51    19793.46    255.47 o
  -2   4   2    20461.89    19865.58    255.67 o
  -1   4   2     6743.93     6895.02    104.35 o
   0   4   2    12535.70    11955.46    176.63 o
   1   4   2      431.18      520.56     40.47 o
   2   4   2      465.59      454.78     20.19 o
   3   4   2      188.66      234.44     17.06 o
   4   4   2     1132.11     1155.97     51.94 o
   5   4   2      274.28      251.43     21.50 o
   6   4   2     5354.98     5828.67    100.88 o
   7   4   2       12.27        3.28      8.64 o
   8   4   2      951.20      965.56     55.38 o
   9   4   2     1889.60     1846.15     59.49 o
  10   4   2     3456.09     3478.95    226.98 o
  11   4   2     1046.49     1079.44    135.81 o
 -11   5   2      306.68      287.87    143.31 o
 -10   5   2     1664.86     1743.42    260.09 o
  -9   5   2     1440.42     1262.58     92.41 o
  -8   5   2     6752.15     7107.31    236.07 o
  -7   5   2       87.89      107.07     13.89 o
  -6   5   2     1650.68     1518.61     64.30 o
  -5   5   2     2527.19     2565.34     56.02 o
  -4   5   2     2385.54     2273.69     63.11 o
  -3   5   2     7774.49     7773.68    125.62 o
  -2   5   2     3626.33     3636.55     66.57 o
  -1   5   2      730.75      757.57     31.34 o
   0   5   2    11681.21    11615.49    193.09 o
   1   5   2     7748.12     7895.23    125.23 o
   2   5   2    26735.36    26850.10    376.47 o
   3   5   2    11959.10    11564.85    194.83 o
   4   5   2     3153.54     3330.86     75.97 o
   5   5   2     3842.70     4049.98    122.88 o
   6   5   2    10354.13    10839.43    186.33 o
   7   5   2      816.06      693.19     50.86 o
   8   5   2     3132.25     3302.23     92.28 o
   9   5   2      144.67      139.41     52.16 o
  10   5   2      950.47      914.49    100.73 o
  11   5   2      364.97      256.55     92.89 o
 -11   6   2      304.77      342.35     80.29 o
 -10   6   2       23.34       22.82     50.53 o
  -9   6   2      187.41      117.82     43.44 o
  -8   6   2     3775.75     4115.46    147.91 o
  -7   6   2     8655.00     8833.26    179.11 o
  -6   6   2     6396.56     6581.99    149.99 o
  -5   6   2      602.39      625.30     62.19 o
  -4   6   2     3623.75     3622.51     64.94 o
  -3   6   2     7370.22     7700.64    131.30 o
  -2   6   2     3345.72     3342.60     73.03 o
  -1   6   2      731.70      689.45     32.64 o
   0   6   2     1996.91     2117.45     60.34 o
   1   6   2     3282.92     3317.03     64.44 o
   2   6   2      512.22      470.56     40.17 o
   3   6   2     1958.49     2056.98     53.70 o
   4   6   2       14.76       23.24     19.42 o
   5   6   2      205.07      236.01     30.82 o
   6   6   2     6177.52     6518.59    172.40 o
   7   6   2     6502.61     6899.02    189.17 o
   8   6   2     3832.38     4089.37    144.68 o
   9   6   2     1593.41     1512.77    201.70 o
  10   6   2     1652.96     1528.69    254.78 o
 -10   7   2     1442.23     1526.17    334.40 o
  -9   7   2       68.22      -91.68     67.34 o
  -8   7   2      599.79      526.59    126.62 o
  -7   7   2       61.62       31.13     24.13 o
  -6   7   2       31.13       15.98     19.66 o
  -5   7   2     2201.02     2250.35     67.74 o
  -4   7   2      764.96      840.39     55.62 o
  -3   7   2      438.02      396.12     24.25 o
  -2   7   2     2485.29     2459.94     61.23 o
  -1   7   2     4849.21     4877.14     98.37 o
   0   7   2    12051.19    12161.64    213.63 o
   1   7   2    11424.70    11703.21    180.56 o
   2   7   2    11887.74    12019.20    190.14 o
   3   7   2     2189.97     2118.82     58.80 o
   4   7   2     3332.35     3580.70     97.53 o
   5   7   2      922.77      821.68     50.71 o
   6   7   2     3030.31     2915.68     99.70 o
   7   7   2      374.22      347.43     48.27 o
   8   7   2     2534.14     2402.95    331.74 o
   9   7   2      837.83      759.04     95.65 o
  10   7   2       22.57      116.77     95.54 o
 -10   8   2      860.75      682.55    116.77 o
  -9   8   2       56.41       42.31     64.96 o
  -8   8   2     1302.88     1220.40     99.50 o
  -7   8   2     4917.27     5040.66    243.31 o
  -6   8   2     2419.57     2437.36    102.72 o
  -5   8   2     2935.92     3113.55     94.06 o
  -4   8   2     3667.06     3806.35    129.83 o
  -3   8   2     5023.30     4806.92    104.54 o
  -2   8   2     5517.55     5542.41    120.35 o
  -1   8   2     1349.21     1474.60     70.31 o
   0   8   2        6.03        9.69     20.51 o
   1   8   2     2361.22     2370.87     65.13 o
   2   8   2      452.79      443.19     56.19 o
   3   8   2       11.42       44.99     17.32 o
   4   8   2     2503.35     2438.26     89.82 o
   5   8   2      434.42      424.85     57.79 o
   6   8   2     1331.30     1340.33    110.15 o
   7   8   2     4058.54     4502.00    215.17 o
   8   8   2     2499.99     2875.41    214.97 o
   9   8   2     1694.94     1597.69    228.24 o
  -9   9   2     1200.51     1190.74    172.51 o
  -8   9   2      367.02      341.91    121.94 o
  -7   9   2     1227.13     1335.05    136.96 o
  -6   9   2      393.81      306.21     51.38 o
  -5   9   2      354.91      325.67     37.86 o
  -4   9   2     1607.06     1555.72     58.23 o
  -3   9   2        5.49       15.48     23.05 o
  -2   9   2       83.53       64.77     33.35 o
  -1   9   2     1874.79     1756.98     94.74 o
   0   9   2     2484.03     2393.95     85.80 o
   1   9   2     4381.67     4389.94    107.17 o
   2   9   2     1417.96     1398.45    108.00 o
   3   9   2     5119.82     5316.23    146.56 o
   4   9   2     7944.23     8203.67    254.56 o
   5   9   2     7319.45     7110.92    240.91 o
   6   9   2     1184.62     1236.67     94.50 o
   7   9   2     1641.13     1724.37    193.74 o
   8   9   2      529.85      477.72    180.47 o
  -8  10   2      398.21      648.86    169.85 o
  -7  10   2      546.37      498.41    138.01 o
  -6  10   2     1287.08     1311.36    185.78 o
  -5  10   2     4880.40     4856.27    217.41 o
  -4  10   2     1034.18     1051.04     58.16 o
  -3  10   2     2291.42     2244.88     94.09 o
  -2  10   2     1342.42     1309.85     68.52 o
  -1  10   2     6757.38     6857.93    179.97 o
   0  10   2      686.92      691.97     54.60 o
   1  10   2       11.71       25.72     16.86 o
   2  10   2     1235.00     1311.25     72.17 o
   3  10   2      616.55      481.45     60.01 o
   4  10   2       25.78       18.26     50.66 o
   5  10   2      267.78      340.75     79.06 o
   6  10   2       29.05      176.85     76.33 o
   7  10   2       13.47       -6.56     85.92 o
  -7  11   2     2383.69     2302.18    215.20 o
  -6  11   2     1304.20     1186.32    138.72 o
  -5  11   2       92.27      120.73     80.63 o
  -4  11   2      384.99      242.52     93.21 o
  -3  11   2       18.39      -80.65     94.08 o
  -2  11   2       22.49      -44.34     58.57 o
  -1  11   2      938.87      891.28     80.73 o
   0  11   2      841.20      804.21    102.19 o
   1  11   2     2331.28     2255.75    118.92 o
   2  11   2      127.22      209.14     52.66 o
   3  11   2     3862.21     3860.49    394.97 o
   4  11   2      305.21      113.80     83.33 o
   5  11   2     3126.86     3480.26    235.03 o
   6  11   2      158.30       31.85    180.47 o
  -5  12   2     4357.08     4065.89    429.94 o
  -4  12   2      821.06      549.36    122.08 o
  -3  12   2     1108.60     1129.06    142.26 o
  -2  12   2      328.09      387.35     75.08 o
  -1  12   2     2347.83     2018.18    130.69 o
   0  12   2     1412.78     1193.58    146.33 o
   1  12   2      409.66      363.22     68.22 o
   2  12   2      763.51      613.33    199.61 o
   3  12   2      421.15      439.31    103.67 o
   4  12   2      328.71      239.57    139.81 o
  -1  13   2     2996.05     2670.60    170.28 o
   0  13   2       23.14       28.39     91.77 o
 -13   0   3     2985.24     2892.83    366.25 o
 -11   0   3     4772.47     4893.20    267.80 o
  -9   0   3      174.14      116.77     74.31 o
  -7   0   3        6.72       26.33     12.26 o
  -5   0   3     3828.25     3684.14    145.57 o
  -3   0   3     3936.82     4072.74     76.77 o
  -1   0   3    44111.96    40040.38    720.94 o
   1   0   3    12826.29    10655.98    305.69 o
   3   0   3    29924.29    28302.38    603.23 o
   5   0   3     1543.15     1670.97    122.36 o
   7   0   3     1268.28     1138.99    120.63 o
   9   0   3      871.62      857.47     66.32 o
  11   0   3       89.43       43.13     48.32 o
 -12   1   3      783.06      733.22     79.89 o
 -11   1   3     1469.08     1500.11    115.86 o
 -10   1   3       20.38       19.56     14.35 o
  -9   1   3     2354.18     2510.02     82.02 o
  -8   1   3       16.02       32.54     12.83 o
  -7   1   3    13050.75    13493.10    235.07 o
  -6   1   3     4911.52     5023.00    124.97 o
  -5   1   3    10760.46    10421.59    163.26 o
  -4   1   3     1365.50     1283.91     43.78 o
  -3   1   3      547.74      602.55     15.31 o
  -2   1   3      437.97      471.33     14.81 o
  -1   1   3     1876.88     1768.67     35.61 o
   0   1   3      246.28      274.46     15.80 o
   1   1   3     2219.30     2207.00     61.44 o
   2   1   3    17301.16    16884.34    325.96 o
   3   1   3     5504.11     5453.96    105.24 o
   4   1   3     2985.84     2988.21     95.35 o
   5   1   3     3158.31     3089.32     75.96 o
   6   1   3        0.70      -22.39     14.92 o
   7   1   3     7518.62     7675.26    157.72 o
   8   1   3      879.30      835.07     39.23 o
   9   1   3     9359.14     9625.28    190.36 o
  10   1   3      216.03      194.11     55.82 o
  11   1   3      721.87      655.06    100.36 o
 -12   2   3      730.22      819.46    100.24 o
 -11   2   3     1699.60     1784.71     94.95 o
 -10   2   3     1147.04     1231.73     90.68 o
  -9   2   3     2370.60     2619.51     78.43 o
  -8   2   3      386.44      337.51     25.16 o
  -7   2   3      177.08      196.42     36.80 o
  -6   2   3     1448.16     1378.62     74.16 o
  -5   2   3     2112.56     2127.98     54.54 o
  -4   2   3     1794.47     2010.72     37.70 o
  -3   2   3    13267.73    12752.69    153.70 o
  -2   2   3     5843.20     5977.44     82.95 o
  -1   2   3    25527.53    24251.27    259.80 o
   0   2   3     3174.37     3239.00     53.84 o
   1   2   3    10389.63     9887.49    153.11 o
   2   2   3     7309.37     7088.18    176.26 o
   3   2   3    22445.36    21992.53    395.78 o
   4   2   3     5282.78     5776.52    191.49 o
   5   2   3    11138.85    11182.92    214.43 o
   6   2   3      228.26      250.13     19.89 o
   7   2   3     2544.46     2510.93     78.03 o
   8   2   3      243.95      249.66     34.68 o
   9   2   3        5.26      -17.73     13.97 o
  10   2   3      654.63      556.31     53.62 o
  11   2   3      266.65      219.20     52.34 o
 -12   3   3        0.10      -35.78     37.63 o
 -11   3   3     4556.18     4627.51    222.15 o
 -10   3   3     2847.69     2974.29    175.54 o
  -9   3   3     7311.91     7656.29    228.67 o
  -8   3   3       71.48       93.88     28.34 o
  -7   3   3     6637.14     7019.35    132.55 o
  -6   3   3     1472.47     1484.21     43.22 o
  -5   3   3    20174.93    20681.25    305.94 o
  -4   3   3       47.97       45.15      7.26 o
  -3   3   3    15141.81    14563.66    169.77 o
  -2   3   3     5049.48     5103.48    106.70 o
  -1   3   3    11839.46    11709.77    157.19 o
   0   3   3      946.82     1103.55     35.39 o
   1   3   3      623.47      625.24     27.33 o
   2   3   3      427.27      533.79     24.28 o
   3   3   3     2827.88     2737.07     55.60 o
   4   3   3     1786.19     1726.10     60.62 o
   5   3   3     5704.35     5568.67    109.13 o
   6   3   3       61.64       21.42     24.93 o
   7   3   3     7218.08     7424.17    156.23 o
   8   3   3     2164.58     2211.65     87.50 o
   9   3   3     2293.44     2377.20    215.96 o
  10   3   3       23.88        3.38     32.07 o
  11   3   3     4011.55     4171.48    294.59 o
 -12   4   3       28.89       31.06     82.39 o
 -11   4   3     1505.83     1644.38    137.37 o
 -10   4   3      434.65      371.53     78.91 o
  -9   4   3     5123.11     4987.15    202.47 o
  -8   4   3     3425.24     3593.21     98.40 o
  -7   4   3       11.97       29.20     14.47 o
  -6   4   3       35.90       35.44     12.63 o
  -5   4   3      494.77      491.61     24.28 o
  -4   4   3     3558.00     3385.38     57.00 o
  -3   4   3    18758.17    18178.75    269.84 o
  -2   4   3       87.39       88.51     13.35 o
  -1   4   3     7055.00     6879.48    121.17 o
   0   4   3     1125.95     1117.62     34.29 o
   1   4   3    28681.55    27836.23    371.86 o
   2   4   3      314.35      338.98     29.45 o
   3   4   3     6704.31     6565.90    117.01 o
   4   4   3     1020.61     1067.28     32.10 o
   5   4   3    17189.87    17487.31    252.55 o
   6   4   3     3112.11     3087.05    120.86 o
   7   4   3      281.27      305.51     26.33 o
   8   4   3      752.19      683.94     43.34 o
   9   4   3     1413.10     1256.48     81.36 o
  10   4   3      240.48      184.06     31.60 o
  11   4   3      967.05      930.82    130.04 o
 -12   5   3      813.31      642.53    230.90 o
 -11   5   3      594.54      485.74     71.50 o
 -10   5   3      602.35      695.39    100.85 o
  -9   5   3     4058.47     4607.60    259.72 o
  -8   5   3      615.93      655.55     68.74 o
  -7   5   3    11077.93    11293.79    244.23 o
  -6   5   3      844.75      806.16     32.14 o
  -5   5   3    17977.67    18616.54    249.56 o
  -4   5   3      331.31      383.13     18.00 o
  -3   5   3     9676.86     9375.63    139.65 o
  -2   5   3     2008.06     2167.52     48.63 o
  -1   5   3     1437.97     1575.64     46.74 o
   0   5   3      242.93      244.77     23.93 o
   1   5   3     1539.20     1728.60     53.16 o
   2   5   3     5007.84     4868.53     97.34 o
   3   5   3      104.60       98.72     14.80 o
   4   5   3     1591.08     1662.36     77.74 o
   5   5   3     2414.67     2427.86     59.37 o
   6   5   3       49.27       57.85     18.45 o
   7   5   3     9584.67     9954.01    215.36 o
   8   5   3      274.52      218.32     24.81 o
   9   5   3     4331.39     4058.28    234.38 o
  10   5   3      587.44      531.62     76.51 o
  11   5   3     3568.83     3837.68    261.45 o
 -11   6   3      425.44      463.39     77.01 o
 -10   6   3       48.86       58.39    138.01 o
  -9   6   3       49.17       17.02     65.89 o
  -8   6   3       25.93       16.70     21.67 o
  -7   6   3     2549.96     2476.42     77.22 o
  -6   6   3     2270.40     2359.68     95.30 o
  -5   6   3      521.49      473.84     24.37 o
  -4   6   3      644.85      713.78     29.05 o
  -3   6   3     2491.92     2394.84     55.36 o
  -2   6   3     4021.27     3945.64     87.43 o
  -1   6   3     9451.76     9507.79    142.57 o
   0   6   3     3129.75     3240.18     69.71 o
   1   6   3    23632.28    23939.09    343.31 o
   2   6   3     2652.27     2513.80     59.57 o
   3   6   3     5642.29     5934.58    125.64 o
   4   6   3      319.04      349.29     35.47 o
   5   6   3      512.78      592.40     54.12 o
   6   6   3        6.21        9.09     28.49 o
   7   6   3       30.37       12.15     22.44 o
   8   6   3      116.93      127.60     36.82 o
   9   6   3      257.43      195.13     50.63 o
  10   6   3       92.24      118.90     70.66 o
 -11   7   3      657.45      661.51    129.33 o
 -10   7   3        1.56       23.51     76.43 o
  -9   7   3     2438.63     2275.07    135.45 o
  -8   7   3     3902.84     3936.03    134.57 o
  -7   7   3     4473.83     4586.66    130.86 o
  -6   7   3     1776.04     1690.34     62.33 o
  -5   7   3     3195.78     3260.22     67.35 o
  -4   7   3     4090.65     4072.39    108.06 o
  -3   7   3     2679.53     2613.81     64.38 o
  -2   7   3     2146.20     2184.62     61.54 o
  -1   7   3       94.72       78.56     22.94 o
   0   7   3        2.85       33.02     18.02 o
   1   7   3       64.45       35.31     19.10 o
   2   7   3      877.94      880.15     49.49 o
   3   7   3     1266.96     1232.01     48.06 o
   4   7   3      576.55      636.97     50.46 o
   5   7   3     4428.21     4604.14    253.20 o
   6   7   3     4541.97     4638.61    137.36 o
   7   7   3     2503.17     2733.62    112.00 o
   8   7   3     2257.96     2035.78    165.81 o
 -10   8   3      582.34      249.69     89.84 o
  -9   8   3      138.97      169.85     75.07 o
  -8   8   3       12.95       21.08     45.64 o
  -7   8   3      348.66      291.70     33.73 o
  -6   8   3      179.01      116.70     24.24 o
  -5   8   3     2866.58     2700.56     78.27 o
  -4   8   3      349.40      328.08     36.09 o
  -3   8   3     1109.66     1103.48     44.35 o
  -2   8   3     3292.89     3449.42     85.20 o
  -1   8   3     6179.66     6175.20    123.81 o
   0   8   3     3303.88     3667.65     88.47 o
   1   8   3       22.36       -5.05     20.72 o
   2   8   3     3154.46     3352.52     88.71 o
   3   8   3     3063.56     3164.13     83.71 o
   4   8   3     6363.03     6421.23    180.12 o
   5   8   3       32.26       53.51     36.53 o
   6   8   3      834.89      810.83     97.54 o
   7   8   3      576.01      475.06     80.70 o
   8   8   3       30.90       85.06     98.20 o
   9   8   3     1190.40     1157.13    180.47 o
  -9   9   3     1099.76      806.84    128.81 o
  -8   9   3     2423.64     2202.47    392.79 o
  -7   9   3      364.90      424.42     90.24 o
  -6   9   3     4041.99     3797.25    237.47 o
  -5   9   3     1237.67     1234.75     88.32 o
  -4   9   3     6053.67     5844.66    199.63 o
  -3   9   3     1953.70     2075.07     77.40 o
  -2   9   3     4124.46     4398.26    112.16 o
  -1   9   3     1074.12     1109.22     53.09 o
   0   9   3     4115.08     4265.76    108.64 o
   1   9   3       10.87       32.49     29.28 o
   2   9   3       56.39       60.39     29.76 o
   3   9   3      883.66      794.58     60.88 o
   4   9   3     1446.37     1550.95     89.84 o
   5   9   3     2673.85     2810.24    127.66 o
   6   9   3     1031.52     1225.38    121.94 o
   7   9   3      549.64      479.05    143.31 o
   8   9   3     1014.71     1105.56    138.72 o
  -8  10   3      214.17      217.24    177.82 o
  -7  10   3      379.68      454.03    135.35 o
  -6  10   3        3.23       79.62     95.54 o
  -5  10   3      256.92      332.29     72.56 o
  -4  10   3     2685.81     2697.50    112.20 o
  -3  10   3      627.25      571.43     83.68 o
  -2  10   3     5027.06     5356.93    219.36 o
  -1  10   3     4143.34     4199.67    124.40 o
   0  10   3     5199.77     5227.21    162.15 o
   1  10   3      917.09      903.22     59.87 o
   2  10   3      897.55     1031.26    106.31 o
   3  10   3     2881.52     2935.05    111.79 o
   4  10   3     5310.95     5289.71    253.59 o
   5  10   3      873.13      931.00     85.37 o
   6  10   3     2304.71     2603.90    255.44 o
   7  10   3      139.80      106.16     83.89 o
  -7  11   3     1660.25     1446.10    131.72 o
  -6  11   3     3841.05     3819.11    302.55 o
  -5  11   3     3616.94     3763.49    292.05 o
  -4  11   3     2012.34     1801.35    134.33 o
  -3  11   3     1084.34     1037.00     83.53 o
  -2  11   3     4708.48     4637.00    177.10 o
  -1  11   3      339.17      456.66     50.17 o
   0  11   3      465.98      436.77    125.42 o
   1  11   3      148.68      265.16     53.65 o
   2  11   3       18.48      -40.50     46.06 o
   3  11   3        3.43       71.70     89.44 o
   4  11   3     2874.14     2540.16    176.49 o
   5  11   3       17.81      -71.09    185.78 o
   6  11   3      132.64       64.37     92.89 o
  -5  12   3      278.15      277.16    118.51 o
  -4  12   3      114.96       42.46     92.89 o
  -3  12   3       38.12       23.15     48.98 o
  -2  12   3     1178.67     1039.09     94.54 o
  -1  12   3       91.16      121.62     50.67 o
   0  12   3     4046.31     4504.80    327.91 o
   1  12   3     3247.82     3123.12    181.57 o
   2  12   3     2016.91     1995.87    280.23 o
   3  12   3      405.15      434.13     90.94 o
   4  12   3     1141.54     1011.25    191.09 o
 -12   0   4      633.30      463.53    101.94 o
 -10   0   4     2885.08     3285.17    182.08 o
  -8   0   4     1820.63     1901.04    183.12 o
  -6   0   4    19538.26    18968.05    499.77 o
  -4   0   4     2256.59     2211.62     72.00 o
  -2   0   4    27251.88    26573.97    499.10 o
   0   0   4    33157.89    29620.34    593.76 o
   2   0   4     7164.72     6740.66    157.83 o
   4   0   4    13164.14    12721.23    405.81 o
   6   0   4     1371.36     1387.58    137.14 o
   8   0   4     9683.81    10519.29    310.41 o
  10   0   4     3986.02     4150.82    339.71 o
 -13   1   4       18.54      153.59     87.89 o
 -12   1   4     2304.08     2375.47    137.89 o
 -11   1   4       33.98       99.01     40.78 o
 -10   1   4      737.81      691.99     75.28 o
  -9   1   4      920.96      934.71     36.73 o
  -8   1   4      134.30      159.30     23.73 o
  -7   1   4      501.67      476.10     46.68 o
  -6   1   4     9441.17     9383.92    179.05 o
  -5   1   4     1778.46     1864.61     61.62 o
  -4   1   4     2301.76     2136.01     42.08 o
  -3   1   4      368.83      386.47     17.52 o
  -2   1   4    14618.21    13458.36    180.67 o
  -1   1   4      634.69      593.02     21.27 o
   0   1   4     9572.95     8504.80    133.34 o
   1   1   4       24.59       51.40     18.56 o
   2   1   4    11267.04    10241.12    206.91 o
   3   1   4     1886.88     1705.59     50.06 o
   4   1   4      787.28      844.23     37.44 o
   5   1   4       90.30       73.98     14.53 o
   6   1   4       64.64       85.91     15.18 o
   7   1   4      334.21      278.15     33.85 o
   8   1   4     3380.87     3361.12    173.29 o
   9   1   4      666.87      676.17     39.23 o
  10   1   4     1500.59     1509.33    107.61 o
  11   1   4       79.51       63.32     38.07 o
 -12   2   4     2778.26     3007.06    199.49 o
 -11   2   4      557.82      505.33     51.06 o
 -10   2   4     8702.79     9280.01    226.05 o
  -9   2   4      258.09      266.33     24.19 o
  -8   2   4    11099.87    11440.92    213.98 o
  -7   2   4     1738.51     1911.40     78.42 o
  -6   2   4    10446.51    10645.83    163.06 o
  -5   2   4     8369.61     8504.95    114.19 o
  -4   2   4     8164.78     8172.13    118.31 o
  -3   2   4    25029.91    25447.78    295.41 o
  -2   2   4     8576.92     8394.18    107.39 o
  -1   2   4    16621.32    16021.33    200.95 o
   0   2   4      181.85      166.55     16.45 o
   1   2   4      461.47      476.42     34.99 o
   2   2   4     2325.77     2082.43     47.29 o
   3   2   4      301.10      424.10     29.09 o
   4   2   4    13203.03    12692.82    308.03 o
   5   2   4       47.18       20.54     22.95 o
   6   2   4    11292.97    11656.86    273.60 o
   7   2   4     7532.53     7865.47    174.82 o
   8   2   4     3335.75     3380.90    104.11 o
   9   2   4      303.03      279.89     24.65 o
  10   2   4     1948.94     1972.87    115.89 o
  11   2   4     1044.58     1059.33    204.46 o
 -12   3   4      328.04      414.44     49.56 o
 -11   3   4      376.59      325.08     37.51 o
 -10   3   4      898.06      829.83     69.76 o
  -9   3   4       43.13       48.51     16.52 o
  -8   3   4       76.53       82.50     19.78 o
  -7   3   4      266.21      308.55     25.77 o
  -6   3   4      934.44      950.88     67.65 o
  -5   3   4     4459.40     4394.61     65.01 o
  -4   3   4    40156.23    39578.00    431.18 o
  -3   3   4     1275.07     1283.13     29.30 o
  -2   3   4    52554.34    49614.56    555.74 o
  -1   3   4     8327.64     7844.34    115.87 o
   0   3   4    29843.82    28999.76    339.58 o
   1   3   4     3339.54     3491.05     99.94 o
   2   3   4    11437.56    11497.01    175.35 o
   3   3   4     2242.53     2254.61     60.60 o
   4   3   4     8286.84     8411.89    164.39 o
   5   3   4       35.84       40.20     18.99 o
   6   3   4     2149.07     2121.56    110.42 o
   7   3   4       54.77       76.91     21.51 o
   8   3   4      782.16      809.14     43.96 o
   9   3   4      438.17      368.80     38.20 o
  10   3   4     3232.25     3312.16    382.17 o
  11   3   4      118.70       56.94     57.86 o
 -12   4   4     4068.13     4389.45    466.60 o
 -11   4   4      381.94      338.61     77.31 o
 -10   4   4     5159.21     5303.71    177.64 o
  -9   4   4     5259.74     5543.42    234.95 o
  -8   4   4    16073.77    17012.24    341.61 o
  -7   4   4     1271.91     1224.39     46.46 o
  -6   4   4     4427.02     4239.34     78.40 o
  -5   4   4      529.73      495.63     21.69 o
  -4   4   4    13986.68    14162.58    173.56 o
  -3   4   4     1747.43     2047.86     38.96 o
  -2   4   4      684.74      728.47     23.44 o
  -1   4   4      562.18      591.37     19.95 o
   0   4   4      202.32      254.21     18.14 o
   1   4   4      438.99      489.22     28.81 o
   2   4   4    17486.91    17245.28    228.26 o
   3   4   4     1437.55     1427.63     34.04 o
   4   4   4    12481.72    12638.05    205.15 o
   5   4   4     3419.78     3627.74    113.44 o
   6   4   4    27932.85    28501.25    842.45 o
   7   4   4     1187.10     1234.30     79.11 o
   8   4   4     4402.51     4452.06    164.61 o
   9   4   4        6.20        7.65     30.96 o
  10   4   4     4852.97     5334.36    235.66 o
  11   4   4       94.46      -17.44     72.33 o
 -12   5   4     1201.01     1106.49    113.10 o
 -11   5   4       32.88       18.44     49.47 o
 -10   5   4      693.22      699.57    194.92 o
  -9   5   4       54.59       78.65     33.54 o
  -8   5   4     1778.94     1867.57    116.83 o
  -7   5   4      198.51      187.17     16.56 o
  -6   5   4     3094.93     3154.02     70.45 o
  -5   5   4     2333.88     2476.91     58.21 o
  -4   5   4    17691.87    17469.30    234.61 o
  -3   5   4       75.53       57.15     11.97 o
  -2   5   4     5263.22     5333.59     91.52 o
  -1   5   4     1825.68     1911.35     46.92 o
   0   5   4    29817.29    29728.77    383.07 o
   1   5   4     2283.88     2459.54     54.13 o
   2   5   4    21054.00    22078.46    315.69 o
   3   5   4      702.03      722.77     36.11 o
   4   5   4     4595.94     4707.37    157.06 o
   5   5   4      508.11      420.60     29.59 o
   6   5   4      252.58      305.22     28.66 o
   7   5   4      504.87      465.58     32.84 o
   8   5   4        9.20       13.84     19.52 o
   9   5   4       10.24       43.71     48.86 o
  10   5   4     1664.16     1578.33    153.88 o
 -11   6   4        7.26       40.09     79.76 o
 -10   6   4     1418.46     1409.38    106.45 o
  -9   6   4     2066.49     2104.73    117.25 o
  -8   6   4     4181.97     4218.45    220.95 o
  -7   6   4     1369.47     1391.94     54.31 o
  -6   6   4     3838.37     3688.91     87.22 o
  -5   6   4     3053.29     3259.98     94.95 o
  -4   6   4     5167.23     5046.59     86.68 o
  -3   6   4      222.30      244.14     25.48 o
  -2   6   4      158.54      215.61     16.89 o
  -1   6   4       58.74       78.00     14.20 o
   0   6   4     1755.41     1895.61     48.94 o
   1   6   4     1321.12     1275.53     42.89 o
   2   6   4     5677.75     5845.69    113.55 o
   3   6   4       31.43       31.89     14.57 o
   4   6   4     2095.82     1968.89     67.38 o
   5   6   4     3203.63     3063.25     86.74 o
   6   6   4     2289.02     2282.89     75.51 o
   7   6   4      346.95      284.50     32.25 o
   8   6   4     2407.26     2330.42    209.16 o
   9   6   4     2049.71     2160.34    217.63 o
  10   6   4     3185.25     3355.46    223.30 o
 -11   7   4      339.63      220.67     71.24 o
 -10   7   4       13.38      -10.57     73.82 o
  -9   7   4       11.95        5.41     78.79 o
  -8   7   4      139.20       96.15     33.81 o
  -7   7   4      678.41      716.44     40.39 o
  -6   7   4     1201.88     1057.29     68.97 o
  -5   7   4      292.13      334.65     24.42 o
  -4   7   4     3175.79     3556.77     73.23 o
  -3   7   4     2136.28     2077.81     72.74 o
  -2   7   4     2950.24     3168.38     86.52 o
  -1   7   4     2864.26     2829.94     60.58 o
   0   7   4     6837.16     6895.69    148.49 o
   1   7   4     7715.21     7882.60    145.46 o
   2   7   4     5356.54     5564.27    137.43 o
   3   7   4     1295.79     1314.84     45.26 o
   4   7   4      137.82       67.97     29.85 o
   5   7   4     1581.20     1582.37     92.58 o
   6   7   4      145.68      127.20     46.73 o
   7   7   4     1191.10     1121.86     84.71 o
   8   7   4        5.85      -29.76     61.84 o
   9   7   4       32.81      169.85    100.85 o
 -10   8   4     2123.29     2280.49    368.62 o
  -9   8   4     1604.18     1421.00    134.76 o
  -8   8   4      425.40      432.13     58.42 o
  -7   8   4     2111.76     2002.58     80.86 o
  -6   8   4      688.94      634.66     39.56 o
  -5   8   4     6677.19     6830.58    136.89 o
  -4   8   4      823.51      687.20     31.79 o
  -3   8   4      182.41      215.83     21.77 o
  -2   8   4      287.59      287.16     24.45 o
  -1   8   4     1285.50     1245.24     41.62 o
   0   8   4     1290.95     1266.76     69.51 o
   1   8   4     1591.15     1548.54     54.38 o
   2   8   4      237.91      179.03     25.43 o
   3   8   4     1458.39     1448.60     57.77 o
   4   8   4     7760.78     7696.21    220.90 o
   5   8   4     3561.70     3623.50    126.06 o
   6   8   4     1103.29     1061.64     75.52 o
   7   8   4     2784.44     2905.15    202.26 o
   8   8   4     1079.47     1063.47    265.40 o
  -9   9   4       75.50      122.90     81.51 o
  -8   9   4      551.11      478.02     79.47 o
  -7   9   4       41.56       21.42     59.03 o
  -6   9   4      140.79      165.76     47.48 o
  -5   9   4     2352.65     2395.70     89.20 o
  -4   9   4      949.74      852.72     55.25 o
  -3   9   4    11434.52    11794.03    221.98 o
  -2   9   4     4833.29     5018.63    119.66 o
  -1   9   4    13124.58    13817.87    243.15 o
   0   9   4      245.63      249.60     33.34 o
   1   9   4     6345.58     6746.58    253.85 o
   2   9   4      336.88      406.17     40.90 o
   3   9   4     2022.77     2353.05    106.06 o
   4   9   4       85.70       98.29     46.41 o
   5   9   4     1952.88     1907.36    111.86 o
   6   9   4      610.14      764.95    127.61 o
   7   9   4      101.55       24.34     76.33 o
   8   9   4      210.55      167.20    119.43 o
  -8  10   4     1046.24     1055.42    106.81 o
  -7  10   4     5977.85     6139.26    314.78 o
  -6  10   4     2470.79     2546.29    147.84 o
  -5  10   4      982.41      823.29     81.80 o
  -4  10   4      702.95      762.34     47.77 o
  -3  10   4      494.01      493.43     40.28 o
  -2  10   4      119.60      148.22     52.03 o
  -1  10   4       78.99       89.88     32.10 o
   0  10   4      149.89      129.32     45.60 o
   1  10   4       69.23      -10.60     28.33 o
   2  10   4        2.99      -44.70     30.54 o
   3  10   4     9431.83     9525.79    307.92 o
   4  10   4     1270.24     1080.70     91.74 o
   5  10   4     5619.03     5160.09    258.53 o
   6  10   4      907.35      813.78    119.40 o
   7  10   4     4143.84     4387.02    310.91 o
  -7  11   4       15.08       30.90    140.66 o
  -6  11   4      756.64      468.47    169.47 o
  -5  11   4     2530.51     2387.59    480.37 o
  -4  11   4      461.67      501.69     69.51 o
  -3  11   4     1652.78     1737.11    118.04 o
  -2  11   4      918.70      931.08     86.21 o
  -1  11   4     7870.83     8153.25    348.23 o
   0  11   4     2142.85     2178.22    112.33 o
   1  11   4     4818.26     4991.00    206.70 o
   2  11   4     2394.17     2442.41    196.90 o
   3  11   4     2311.74     2428.86    390.86 o
   4  11   4      717.39      508.19     84.15 o
   5  11   4      133.00       12.05    135.11 o
  -5  12   4      599.96      738.57    123.69 o
  -4  12   4     1061.44      978.77    124.71 o
  -3  12   4      262.98      365.92     78.15 o
  -2  12   4       86.59       31.97     60.76 o
  -1  12   4      493.09      535.09     77.89 o
   0  12   4        4.37       -7.40     48.10 o
   1  12   4      332.40      348.75     75.51 o
   2  12   4     1294.03     1532.37    139.34 o
   3  12   4     2211.40     2010.92    240.40 o
 -13   0   5      224.62      195.58    106.16 o
 -11   0   5     4081.47     3928.76    234.02 o
  -9   0   5       11.89       39.51     49.74 o
  -7   0   5     6756.71     6816.42    232.14 o
  -5   0   5     8173.88     7325.66    181.46 o
  -3   0   5     3372.51     2938.36     79.31 o
  -1   0   5      906.65      756.62     54.40 o
   1   0   5    22285.13    20275.76    458.92 o
   3   0   5    14252.52    14304.23    341.52 o
   5   0   5       85.99      111.32     52.51 o
   7   0   5      867.02      974.71     70.48 o
   9   0   5      641.11      746.08     54.59 o
  11   0   5     1151.34     1183.15    143.31 o
 -13   1   5      991.98      880.20    162.86 o
 -12   1   5     1503.08     1465.64    132.35 o
 -11   1   5     6737.95     7055.99    254.09 o
 -10   1   5      253.05      221.53     40.56 o
  -9   1   5      773.24      781.12     35.49 o
  -8   1   5      208.23      197.80     20.18 o
  -7   1   5     8419.97     8430.78    165.64 o
  -6   1   5      296.73      274.62     10.23 o
  -5   1   5       60.30       64.20      8.94 o
  -4   1   5     4671.85     4914.22    102.80 o
  -3   1   5      549.87      668.08     21.05 o
  -2   1   5     2138.57     1922.86     46.87 o
  -1   1   5     4475.83     4190.77     76.84 o
   0   1   5    11258.81    10831.98    167.23 o
   1   1   5     5486.43     4915.52     88.41 o
   2   1   5     4559.30     4191.70     84.85 o
   3   1   5    14408.95    13644.34    260.72 o
   4   1   5      383.56      398.22     24.81 o
   5   1   5     4755.59     4757.11    128.71 o
   6   1   5        4.28        8.04     16.06 o
   7   1   5     4232.03     4452.44    113.30 o
   8   1   5       94.14      111.19     19.62 o
   9   1   5      708.74      641.06     45.28 o
  10   1   5       41.38       25.11     34.86 o
  11   1   5      409.13      388.81     86.64 o
 -12   2   5      686.31      498.35    241.60 o
 -11   2   5       73.21       64.57     19.14 o
 -10   2   5      656.80      606.76     98.89 o
  -9   2   5     2953.44     3166.95    117.04 o
  -8   2   5        3.62      -12.61     15.90 o
  -7   2   5     4149.23     4293.52    159.77 o
  -6   2   5     7904.09     7925.88    166.17 o
  -5   2   5     4186.60     4239.48     66.24 o
  -4   2   5      250.45      244.72     17.41 o
  -3   2   5    37032.92    36084.70    403.38 o
  -2   2   5     2678.37     2651.67     50.64 o
  -1   2   5    19344.40    18103.90    257.98 o
   0   2   5     5441.16     5572.37     92.95 o
   1   2   5     3998.73     3930.59     80.25 o
   2   2   5    14635.70    15169.24    354.18 o
   3   2   5        5.33       35.58     13.12 o
   4   2   5     1080.78     1107.41     45.39 o
   5   2   5     1811.76     1879.30     52.63 o
   6   2   5        6.05       29.32     16.00 o
   7   2   5     1083.86     1136.50     47.92 o
   8   2   5     2752.94     2748.82    118.52 o
   9   2   5     2482.57     2589.10    123.56 o
  10   2   5       17.46       12.63     79.62 o
  11   2   5     3629.92     3902.07    220.72 o
 -12   3   5      186.96      189.93     84.80 o
 -11   3   5     4254.68     4408.18    204.56 o
 -10   3   5      216.28      245.33     33.93 o
  -9   3   5     7683.45     8401.08    190.65 o
  -8   3   5       15.89       15.36     17.01 o
  -7   3   5     4991.82     5086.40    110.43 o
  -6   3   5     1815.36     1911.12     35.85 o
  -5   3   5     1771.80     1784.89     36.00 o
  -4   3   5        3.53       22.92      8.98 o
  -3   3   5     4712.57     4590.07     76.81 o
  -2   3   5     7231.12     7442.58    113.36 o
  -1   3   5     8059.90     7923.82    112.69 o
   0   3   5     6757.66     6876.88    156.69 o
   1   3   5    12340.65    12119.02    243.50 o
   2   3   5     3251.22     3120.27     96.80 o
   3   3   5     6846.62     6526.82    145.69 o
   4   3   5     2189.15     2276.78     73.66 o
   5   3   5    22681.34    23456.63    387.62 o
   6   3   5     2063.16     2028.36     77.74 o
   7   3   5    10115.87    10454.92    226.16 o
   8   3   5      509.29      467.14     38.70 o
   9   3   5     1902.93     1777.87     99.10 o
  10   3   5       15.37       40.66     30.67 o
  11   3   5       10.60       24.20     66.35 o
 -12   4   5        5.47      -65.50     78.39 o
 -11   4   5      806.42      872.99    178.24 o
 -10   4   5      254.39      321.20     34.97 o
  -9   4   5     3163.81     3064.87    131.28 o
  -8   4   5       99.98       99.35     33.83 o
  -7   4   5     6543.09     6840.75    232.97 o
  -6   4   5      572.81      561.96     18.66 o
  -5   4   5     9209.16     9130.05    149.33 o
  -4   4   5     1797.08     1843.74     51.97 o
  -3   4   5    39565.29    39878.26    516.27 o
  -2   4   5     2989.11     2665.31     48.47 o
  -1   4   5    22195.48    22242.42    309.24 o
   0   4   5     1669.17     1660.04     41.77 o
   1   4   5     7982.22     8057.10    153.44 o
   2   4   5     1583.72     1821.56     49.66 o
   3   4   5     1179.58     1181.61     33.30 o
   4   4   5      755.96      768.57     30.87 o
   5   4   5      194.63      208.45     37.06 o
   6   4   5       18.32       22.37     16.70 o
   7   4   5      355.81      293.68     26.41 o
   8   4   5      200.32      200.16     31.87 o
   9   4   5     3498.24     3680.32    179.36 o
  10   4   5      270.55      160.33     47.29 o
 -12   5   5       85.95       39.24     55.54 o
 -11   5   5     2167.50     2129.00    137.16 o
 -10   5   5     1467.66     1515.11    182.11 o
  -9   5   5     6720.96     7022.69    206.75 o
  -8   5   5     1360.94     1323.44     77.18 o
  -7   5   5     1986.74     2091.23     58.18 o
  -6   5   5     1169.55     1195.70     34.15 o
  -5   5   5     2336.50     2312.13     61.59 o
  -4   5   5        2.73        0.36     11.17 o
  -3   5   5      256.12      289.37     19.82 o
  -2   5   5       47.60       54.48     14.18 o
  -1   5   5     1244.49     1242.95     50.01 o
   0   5   5        8.01        9.20     13.96 o
   1   5   5    24268.20    23939.79    327.71 o
   2   5   5      292.92      340.02     21.52 o
   3   5   5     6166.16     6363.36    109.23 o
   4   5   5      538.46      548.21     31.35 o
   5   5   5    11035.66    11986.40    223.59 o
   6   5   5     1007.12     1038.44     39.90 o
   7   5   5     2414.23     2473.80     83.57 o
   8   5   5      255.72      140.11     75.56 o
   9   5   5     2116.18     2097.82    192.48 o
  10   5   5        5.95     -100.31     69.72 o
 -11   6   5       67.46       78.96     90.24 o
 -10   6   5      773.26      641.13    161.13 o
  -9   6   5      286.74      302.02     59.64 o
  -8   6   5      499.97      419.43     58.82 o
  -7   6   5     6563.13     6172.91    141.69 o
  -6   6   5       42.44       30.95     15.12 o
  -5   6   5    12300.66    12353.46    193.64 o
  -4   6   5     3967.69     4253.54     82.22 o
  -3   6   5     3237.10     3478.22     70.42 o
  -2   6   5      374.98      396.80     21.22 o
  -1   6   5     1497.31     1484.47     43.80 o
   0   6   5     4040.13     4131.96     84.01 o
   1   6   5     4174.05     4454.98     93.66 o
   2   6   5       21.58       24.37     18.89 o
   3   6   5     1153.54     1171.35     45.11 o
   4   6   5     4188.61     4079.05    156.99 o
   5   6   5      745.82      741.66     79.47 o
   6   6   5      655.40      702.19     46.65 o
   7   6   5     2096.93     2030.09    100.86 o
   8   6   5      317.52      313.06     77.54 o
   9   6   5     3050.29     3214.89    278.67 o
 -11   7   5     1311.31     1117.02    112.59 o
 -10   7   5      769.72      876.07    141.31 o
  -9   7   5     3059.20     3130.56    163.69 o
  -8   7   5        4.07       13.38     33.61 o
  -7   7   5     4504.56     4632.42    123.72 o
  -6   7   5      804.35      799.74     31.82 o
  -5   7   5      217.36      203.00     17.93 o
  -4   7   5     1193.97     1125.81     39.24 o
  -3   7   5     1084.93     1058.68     37.57 o
  -2   7   5      112.73      134.61     15.99 o
  -1   7   5      742.81      738.62     52.16 o
   0   7   5     2397.78     2271.76     60.40 o
   1   7   5     1267.02     1264.06     70.30 o
   2   7   5     4511.93     4676.20    108.84 o
   3   7   5     2116.30     2223.29     64.43 o
   4   7   5      784.39      738.50     42.99 o
   5   7   5     2396.74     2570.32    104.43 o
   6   7   5      132.85       93.61     41.27 o
   7   7   5     1849.78     1797.05    228.40 o
   8   7   5      600.75      426.98    114.43 o
   9   7   5      286.70      212.32    116.77 o
 -10   8   5       33.40       80.26     93.98 o
  -9   8   5      228.04      161.45     71.83 o
  -8   8   5     3165.06     3170.41    156.06 o
  -7   8   5       24.43      -18.90     25.78 o
  -6   8   5     3431.97     3524.19    107.79 o
  -5   8   5     1064.96     1044.82     54.20 o
  -4   8   5     6760.23     6763.18    142.17 o
  -3   8   5     3457.76     3687.43     84.57 o
  -2   8   5     4208.50     4366.97    109.34 o
  -1   8   5     6655.71     6842.26    213.12 o
   0   8   5     2500.95     2493.63     82.03 o
   1   8   5     1320.83     1363.12     52.11 o
   2   8   5      105.09       62.90     26.47 o
   3   8   5        2.71      -10.81     24.01 o
   4   8   5     1687.75     1903.32    116.64 o
   5   8   5        0.19       73.58     41.27 o
   6   8   5      900.73      959.11     83.06 o
   7   8   5       21.08      -16.86    106.16 o
   8   8   5     1310.12     1274.80    151.28 o
  -9   9   5      650.95      293.43    119.75 o
  -8   9   5     3788.05     4069.06    275.99 o
  -7   9   5     3037.05     2957.64    253.71 o
  -6   9   5     1007.63      884.19     94.95 o
  -5   9   5        1.70        8.91     17.86 o
  -4   9   5        7.10       -1.51     24.15 o
  -3   9   5       88.33       81.00     33.98 o
  -2   9   5      322.68      332.07     34.08 o
  -1   9   5     1627.83     1686.33     89.56 o
   0   9   5      708.15      711.42     56.68 o
   1   9   5       72.25       35.36     44.16 o
   2   9   5     4326.74     4436.07    141.37 o
   3   9   5     2228.98     2414.77     92.56 o
   4   9   5     5231.04     5463.96    371.41 o
   5   9   5      833.81      947.94     92.33 o
   6   9   5     3130.38     3352.56    252.33 o
   7   9   5     2769.92     2686.25    220.28 o
  -8  10   5      790.73      789.33    120.47 o
  -7  10   5      600.77      628.31     92.33 o
  -6  10   5     3851.23     3966.14    213.08 o
  -5  10   5      885.00      868.70     89.41 o
  -4  10   5     1927.37     1990.80    112.41 o
  -3  10   5     2740.80     2614.15     89.31 o
  -2  10   5    11574.88    11988.54    258.05 o
  -1  10   5     1445.95     1524.92     80.15 o
   0  10   5     1284.14     1367.45     80.88 o
   1  10   5       46.37       13.17     69.72 o
   2  10   5      663.17      775.24     81.71 o
   3  10   5       17.88       16.05     47.25 o
   4  10   5      397.82      512.20     98.21 o
   5  10   5       19.83       10.09     73.95 o
   6  10   5       14.86      -28.69     77.75 o
  -6  11   5      605.09      673.66    118.18 o
  -5  11   5      411.48      510.34     89.90 o
  -4  11   5      110.16       73.41     46.24 o
  -3  11   5       10.12       20.13     55.62 o
  -2  11   5      592.67      638.64     83.41 o
  -1  11   5     1434.19     1221.14    130.08 o
   0  11   5     1001.36      886.09     78.71 o
   1  11   5     2286.36     2443.48    189.74 o
   2  11   5     4357.48     4406.74    271.76 o
   3  11   5     3314.63     3451.18    272.50 o
   4  11   5     3090.33     2793.70    185.91 o
   5  11   5      408.09      305.78    104.89 o
  -4  12   5     1573.08     1421.65    126.64 o
  -3  12   5      812.07      766.85     87.23 o
  -2  12   5     2272.61     2093.60    195.36 o
  -1  12   5      328.62      279.48     72.78 o
   0  12   5      399.30      415.32     70.76 o
   1  12   5      589.76      331.86     99.49 o
   2  12   5     1221.25     1215.91    170.06 o
   3  12   5      564.07      375.39     82.63 o
 -12   0   6     9212.09     9412.44    538.59 o
 -10   0   6     1429.32     1327.38    169.85 o
  -8   0   6     3467.03     3741.42    326.37 o
  -6   0   6      800.35      774.04     53.01 o
  -4   0   6      468.84      445.57     48.27 o
  -2   0   6     5678.72     5449.99    164.72 o
   0   0   6     3488.96     3347.02     98.79 o
   2   0   6    49556.64    46970.91    877.74 o
   4   0   6     3186.20     2966.12    203.69 o
   6   0   6     4717.97     5202.93    198.70 o
   8   0   6      156.31      170.62     38.89 o
  10   0   6      914.52      727.19    148.62 o
 -13   1   6        7.00       11.93     67.21 o
 -12   1   6       65.84        8.47     58.23 o
 -11   1   6      419.88      468.65     53.62 o
 -10   1   6      408.34      349.54     78.15 o
  -9   1   6      777.70      807.50     36.90 o
  -8   1   6     5658.69     5727.84    148.04 o
  -7   1   6      526.58      517.42     18.70 o
  -6   1   6    24227.27    24401.04    298.69 o
  -5   1   6      675.49      688.26     22.98 o
  -4   1   6    20779.71    20076.52    263.86 o
  -3   1   6      733.19      703.16     26.79 o
  -2   1   6    13253.26    12519.31    236.43 o
  -1   1   6     7468.92     7524.12    155.48 o
   0   1   6     4381.33     3991.69    118.63 o
   1   1   6     2730.94     2681.13     84.51 o
   2   1   6       47.65      103.85     15.55 o
   3   1   6     2452.71     2473.12     60.96 o
   4   1   6     1339.70     1383.79     64.09 o
   5   1   6      391.35      408.14     41.14 o
   6   1   6     1692.72     1750.72     71.77 o
   7   1   6     2138.43     2000.28    110.16 o
   8   1   6    11411.86    11990.82    282.21 o
   9   1   6     1054.13     1311.39    111.47 o
  10   1   6     3661.57     4039.13    488.33 o
  11   1   6      674.72      616.08     73.70 o
 -12   2   6     5127.74     5218.33    301.66 o
 -11   2   6      825.73      759.27     87.60 o
 -10   2   6     4052.68     4260.27    149.94 o
  -9   2   6      896.83      908.16     50.25 o
  -8   2   6     4801.90     4799.20    122.54 o
  -7   2   6      544.71      598.91     30.06 o
  -6   2   6     3133.11     3338.97     81.03 o
  -5   2   6     2530.97     2462.99     73.86 o
  -4   2   6      822.91      787.25     33.88 o
  -3   2   6      440.14      466.92     22.96 o
  -2   2   6    13975.08    13341.68    253.25 o
  -1   2   6    10572.37    10561.03    178.30 o
   0   2   6    16613.55    16643.59    287.99 o
   1   2   6      602.99      614.18     27.59 o
   2   2   6    23380.03    23258.79    574.28 o
   3   2   6     3371.84     3280.04    139.93 o
   4   2   6    14970.98    15338.44    263.72 o
   5   2   6       12.55       24.06     16.90 o
   6   2   6     6685.66     6798.55    153.01 o
   7   2   6      270.93      276.55     31.87 o
   8   2   6     1719.84     1480.18     77.24 o
   9   2   6      870.87      918.17     79.89 o
  10   2   6       19.85       60.20     44.64 o
 -12   3   6      283.79      293.45     51.83 o
 -11   3   6     3201.94     3139.97    136.58 o
 -10   3   6     4959.62     5228.74    166.50 o
  -9   3   6       75.37       99.42     27.39 o
  -8   3   6    12631.14    12829.33    247.02 o
  -7   3   6     3574.68     3647.52     89.54 o
  -6   3   6     8069.30     8345.21    116.12 o
  -5   3   6     1277.41     1399.22     31.10 o
  -4   3   6     6182.45     5901.48    110.58 o
  -3   3   6     1003.20     1075.58     37.28 o
  -2   3   6    10122.18     9993.17    137.26 o
  -1   3   6       17.22       27.62     15.04 o
   0   3   6     5090.90     5318.43     89.11 o
   1   3   6      728.02      711.95     37.93 o
   2   3   6      214.72      224.52     24.33 o
   3   3   6     5314.95     5199.35    153.20 o
   4   3   6     6626.82     6745.17    139.26 o
   5   3   6     1669.00     1766.56     61.24 o
   6   3   6    11505.58    12175.51    242.40 o
   7   3   6     1693.69     1613.97     62.80 o
   8   3   6     4266.83     4180.19    169.79 o
   9   3   6      217.81      153.38     53.55 o
  10   3   6     2307.44     2251.03    174.01 o
 -12   4   6     1361.35      974.04    147.01 o
 -11   4   6      131.21      164.77     69.93 o
 -10   4   6     3280.57     3609.41    140.64 o
  -9   4   6     1821.34     1967.50    109.19 o
  -8   4   6       13.72       -4.88     19.84 o
  -7   4   6     2761.39     2737.67     89.96 o
  -6   4   6      104.12      117.53     14.25 o
  -5   4   6      110.91      152.81     15.50 o
  -4   4   6     6725.28     6649.42     99.19 o
  -3   4   6     1640.34     1659.10     40.26 o
  -2   4   6     7441.93     7322.64    128.22 o
  -1   4   6     1793.12     1933.51     83.25 o
   0   4   6    34076.29    35284.29    442.37 o
   1   4   6      428.91      387.03     34.61 o
   2   4   6     5355.74     5313.81    189.34 o
   3   4   6      677.99      600.86     26.15 o
   4   4   6    15276.38    15504.19    256.35 o
   5   4   6     1361.43     1412.30     84.22 o
   6   4   6      276.53      255.46     27.43 o
   7   4   6     3353.35     3581.83    102.41 o
   8   4   6      685.10      559.22    114.70 o
   9   4   6        6.35       -2.65     48.79 o
  10   4   6      908.75      931.45     90.48 o
 -12   5   6      450.32      440.21    128.78 o
 -11   5   6       23.27       70.48     48.44 o
 -10   5   6      311.57      284.70     59.63 o
  -9   5   6      690.23      792.22     53.22 o
  -8   5   6     3832.00     3886.29    181.66 o
  -7   5   6      745.90      777.46     40.51 o
  -6   5   6    11775.52    12276.52    175.43 o
  -5   5   6     2558.56     2582.62     53.38 o
  -4   5   6    19724.82    19885.27    266.33 o
  -3   5   6       31.56       18.07     13.06 o
  -2   5   6     4975.87     5039.09    102.57 o
  -1   5   6     7366.55     7581.18    162.89 o
   0   5   6      756.48      735.94     50.36 o
   1   5   6     2104.25     2196.23     57.73 o
   2   5   6        1.89      -17.91     19.31 o
   3   5   6      715.11      711.90     26.98 o
   4   5   6        4.61       20.63     13.31 o
   5   5   6     2170.94     2155.73     72.79 o
   6   5   6     3738.14     3799.67    121.40 o
   7   5   6      451.08      392.40     59.23 o
   8   5   6     4105.48     4496.48    182.92 o
   9   5   6      306.30      164.55    159.24 o
  10   5   6     4658.34     4613.02    459.14 o
 -11   6   6     1099.07     1102.36    114.25 o
 -10   6   6     4484.73     4857.72    226.61 o
  -9   6   6     3770.53     3618.09    155.44 o
  -8   6   6      523.99      402.91     36.25 o
  -7   6   6      157.63      175.19     15.71 o
  -6   6   6        0.11       -7.56     17.01 o
  -5   6   6     2290.55     2507.87     65.46 o
  -4   6   6       39.02       31.20     14.67 o
  -3   6   6      758.76      787.87     33.04 o
  -2   6   6      793.43      906.69     39.03 o
  -1   6   6       98.30      126.23     18.63 o
   0   6   6    12949.48    13858.00    229.36 o
   1   6   6     4111.56     4227.19    105.85 o
   2   6   6    10167.57    10323.15    173.01 o
   3   6   6     2248.13     2327.12     67.58 o
   4   6   6     8656.14     8935.21    214.16 o
   5   6   6     2212.14     2219.88     79.01 o
   6   6   6     1061.98     1264.38     90.20 o
   7   6   6      325.68      222.38     82.33 o
   8   6   6      777.87      763.63     85.63 o
   9   6   6      330.58      313.17    111.47 o
 -11   7   6        9.74       -1.06     70.31 o
 -10   7   6      273.73      189.97     60.80 o
  -9   7   6      960.10     1011.17     98.93 o
  -8   7   6      704.52      523.52     47.56 o
  -7   7   6     1402.37     1320.11     52.46 o
  -6   7   6     3373.82     3429.37     88.19 o
  -5   7   6    12016.11    12654.50    199.04 o
  -4   7   6     7592.16     7776.61    137.38 o
  -3   7   6     4688.17     4877.77    133.76 o
  -2   7   6     3594.14     3756.47     85.17 o
  -1   7   6     7059.88     7361.63    139.75 o
   0   7   6     1992.22     2025.56     65.60 o
   1   7   6      133.18      153.09     27.05 o
   2   7   6      872.24      872.62     43.83 o
   3   7   6     1789.48     1625.29     95.54 o
   4   7   6       40.00       36.01     17.89 o
   5   7   6        3.79      -35.85     63.57 o
   6   7   6       81.69       62.25     33.92 o
   7   7   6      428.39      388.57     94.17 o
   8   7   6      854.41      631.98    230.90 o
 -10   8   6     1137.67     1027.26    118.22 o
  -9   8   6     1879.45     1707.43    163.49 o
  -8   8   6     2604.90     2467.95    132.81 o
  -7   8   6       11.69       44.55     37.65 o
  -6   8   6       19.06       14.95     18.02 o
  -5   8   6       70.84       49.83     17.96 o
  -4   8   6        7.94       20.21     20.39 o
  -3   8   6     2155.15     2100.21     60.95 o
  -2   8   6     4495.10     4206.86    120.82 o
  -1   8   6     2807.51     2909.80     79.11 o
   0   8   6      483.16      512.87     37.43 o
   1   8   6     4199.79     4339.41    114.77 o
   2   8   6     3173.21     3370.63    117.36 o
   3   8   6     6982.16     7251.41    202.87 o
   4   8   6      709.82      711.65     75.87 o
   5   8   6     2560.65     2436.01    133.21 o
   6   8   6     3354.84     3426.47    269.66 o
   7   8   6      207.89       86.43    135.35 o
   8   8   6       70.13      -50.36     76.87 o
  -9   9   6     1457.13     1754.47    196.39 o
  -8   9   6     1350.14     1458.54    187.93 o
  -7   9   6     2264.78     2245.15    185.14 o
  -6   9   6     1341.24     1385.52    144.80 o
  -5   9   6     1119.07     1051.08     67.49 o
  -4   9   6      674.17      656.35     72.95 o
  -3   9   6     3804.18     3980.10    110.58 o
  -2   9   6     4198.05     4335.40    149.15 o
  -1   9   6     3371.63     3398.17    103.14 o
   0   9   6     2322.32     2395.83     95.03 o
   1   9   6      299.91      294.34     49.89 o
   2   9   6      670.48      597.41     50.56 o
   3   9   6      435.29      323.50     81.21 o
   4   9   6      544.70      537.04     60.01 o
   5   9   6     1712.66     1873.09    164.04 o
   6   9   6      767.23      728.98    108.65 o
   7   9   6     2629.77     2978.75    307.86 o
  -8  10   6       87.07      -22.34     63.77 o
  -7  10   6      505.93      424.17     68.89 o
  -6  10   6      233.95      329.26     99.65 o
  -5  10   6     1153.01     1145.73     72.98 o
  -4  10   6       37.67       37.05     35.61 o
  -3  10   6     4820.29     4688.04    254.00 o
  -2  10   6     2356.73     2173.02    101.59 o
  -1  10   6     7598.33     7321.72    215.01 o
   0  10   6      837.93      900.18     66.94 o
   1  10   6     1257.40     1158.03     87.30 o
   2  10   6     3103.52     3001.17    146.19 o
   3  10   6     5476.93     5624.52    245.63 o
   4  10   6      983.21     1063.87    108.15 o
   5  10   6     1101.45     1186.75    172.65 o
   6  10   6      799.41      763.39    167.20 o
  -6  11   6     1639.83     1663.83    163.32 o
  -5  11   6     1355.09     1526.30    120.30 o
  -4  11   6      386.96      224.53     78.15 o
  -3  11   6     4171.28     4745.36    204.56 o
  -2  11   6       43.49       61.66     56.27 o
  -1  11   6     2071.05     2255.13    119.77 o
   0  11   6      545.27      629.99     70.98 o
   1  11   6      794.44      808.15     76.04 o
   2  11   6      739.70      846.84    122.47 o
   3  11   6      457.33      352.84     94.36 o
   4  11   6      172.41       74.31    101.34 o
  -4  12   6      771.65      952.27    109.88 o
  -3  12   6      287.96      237.16     83.78 o
  -2  12   6      247.18      133.69     61.00 o
  -1  12   6     1601.35     1536.84    166.25 o
   0  12   6      859.97     1024.52    162.42 o
   1  12   6     3019.13     2551.57    179.45 o
   2  12   6      507.63      723.37     98.36 o
 -13   0   7     1454.78     1111.09    141.56 o
 -11   0   7     4771.94     5056.47    589.18 o
  -9   0   7     6614.89     6328.61    268.34 o
  -7   0   7    24825.63    24315.15    727.25 o
  -5   0   7     9528.78     9271.31    190.19 o
  -3   0   7    49056.42    46866.38   2200.09 o
  -1   0   7     5160.94     5007.00    136.55 o
   1   0   7     1263.26     1419.67     61.53 o
   3   0   7    20306.78    20586.60    865.20 o
   5   0   7       53.49       40.57     26.13 o
   7   0   7     6447.76     6872.72    225.90 o
   9   0   7     3393.64     3471.40    260.09 o
 -13   1   7     4345.71     4767.16    326.47 o
 -12   1   7      127.15      151.97     54.57 o
 -11   1   7     1203.62     1302.67     89.69 o
 -10   1   7       41.59       51.88     14.45 o
  -9   1   7     1545.22     1631.62     55.39 o
  -8   1   7      441.57      422.71     53.36 o
  -7   1   7     1321.38     1314.27     34.85 o
  -6   1   7     4962.66     4931.91     80.23 o
  -5   1   7     8547.54     8457.56    126.37 o
  -4   1   7        5.47        9.63     12.32 o
  -3   1   7    15147.19    14688.65    205.83 o
  -2   1   7      188.26      214.92     18.35 o
  -1   1   7    17764.33    16773.34    301.18 o
   0   1   7        3.57      -10.25     12.75 o
   1   1   7    23673.22    21837.59    318.99 o
   2   1   7      553.38      535.72     37.87 o
   3   1   7    15872.13    15540.37    264.19 o
   4   1   7      573.49      489.84     38.38 o
   5   1   7     8912.49     8870.77    201.15 o
   6   1   7      199.55      276.42     37.38 o
   7   1   7        4.52       24.63     25.19 o
   8   1   7     1603.97     1506.33     72.98 o
   9   1   7       20.40       68.41     49.74 o
  10   1   7        8.21      -13.65     39.28 o
 -12   2   7      194.90      130.07     68.46 o
 -11   2   7     1240.35     1174.07     71.56 o
 -10   2   7        1.37       13.02     16.62 o
  -9   2   7     7139.40     7542.42    181.22 o
  -8   2   7      247.84      231.14     30.20 o
  -7   2   7     6606.69     6601.38    120.45 o
  -6   2   7       70.11       81.52     15.62 o
  -5   2   7     2502.14     2487.78     46.86 o
  -4   2   7       66.86       90.29     13.84 o
  -3   2   7     3108.09     2968.09     76.98 o
  -2   2   7      843.49      919.46     31.97 o
  -1   2   7      548.25      621.74     50.47 o
   0   2   7     3054.98     3069.25     76.24 o
   1   2   7       14.47       14.61     15.32 o
   2   2   7     2516.98     2194.09     72.86 o
   3   2   7     4196.55     4113.94     98.05 o
   4   2   7        9.26       10.41     18.66 o
   5   2   7     5291.11     5350.21    166.84 o
   6   2   7      847.19      793.82     63.91 o
   7   2   7     6457.22     6398.50    166.89 o
   8   2   7      116.32       53.46     30.34 o
   9   2   7     2605.50     2727.60    187.66 o
  10   2   7      337.49      339.88     67.93 o
 -12   3   7        5.67       32.18     38.54 o
 -11   3   7      138.51      131.74     38.31 o
 -10   3   7      581.85      595.18     45.20 o
  -9   3   7      105.53       94.78     22.03 o
  -8   3   7       57.25       85.39     21.19 o
  -7   3   7      284.55      299.31     23.32 o
  -6   3   7     4184.94     4091.44     84.40 o
  -5   3   7     5616.45     5467.38    105.13 o
  -4   3   7       38.84       56.54     15.71 o
  -3   3   7    13956.61    13966.89    188.71 o
  -2   3   7     6249.61     6443.54     99.80 o
  -1   3   7    33316.69    33257.27    407.45 o
   0   3   7     2519.11     2639.53     56.08 o
   1   3   7     3261.78     3088.56     91.28 o
   2   3   7        4.78      -11.97     20.82 o
   3   3   7      909.03      933.50     43.00 o
   4   3   7      767.95      768.79     37.05 o
   5   3   7     2717.21     2670.73     96.01 o
   6   3   7      224.54      179.31     29.48 o
   7   3   7        5.62      -14.54     23.00 o
   8   3   7     1867.52     1902.42    104.71 o
   9   3   7      755.64      925.81    110.29 o
  10   3   7      170.63       56.09     80.78 o
 -12   4   7        3.50       -7.14     54.62 o
 -11   4   7     1665.70     1526.31    115.65 o
 -10   4   7      423.14      631.50     72.78 o
  -9   4   7     9431.74     9731.81    231.43 o
  -8   4   7     2571.34     2772.59     79.19 o
  -7   4   7     1736.45     1797.35     49.99 o
  -6   4   7     1414.47     1453.50     49.77 o
  -5   4   7    14557.50    15306.21    200.98 o
  -4   4   7      103.02      108.71     25.31 o
  -3   4   7       22.38       81.51     18.15 o
  -2   4   7       29.91       11.54     11.04 o
  -1   4   7      138.53      132.85     13.98 o
   0   4   7     2702.65     2892.22     60.54 o
   1   4   7     4470.26     4533.34    138.68 o
   2   4   7      352.35      375.49     42.38 o
   3   4   7     1061.61     1051.56     50.10 o
   4   4   7      611.87      649.86     31.94 o
   5   4   7    12432.12    12973.60    387.72 o
   6   4   7     1469.79     1291.42     77.62 o
   7   4   7     2254.96     2329.21     85.13 o
   8   4   7      133.16      215.68     57.09 o
   9   4   7     4850.21     4648.27    335.20 o
  10   4   7      464.80      391.63     65.33 o
 -12   5   7       12.31     -145.57    225.59 o
 -11   5   7     2519.06     2946.73    164.09 o
 -10   5   7      203.80      139.89     60.05 o
  -9   5   7      251.43      281.82     42.41 o
  -8   5   7       35.89       18.04     19.14 o
  -7   5   7      178.46      165.10     16.29 o
  -6   5   7       20.01        3.42     14.30 o
  -5   5   7     6421.99     6403.47    116.00 o
  -4   5   7      788.35      812.88     61.80 o
  -3   5   7      227.85      287.59     31.01 o
  -2   5   7     5384.08     5685.65    110.22 o
  -1   5   7     4268.77     4163.54    127.11 o
   0   5   7    10757.76    10622.12    183.17 o
   1   5   7     4836.14     4709.45    101.14 o
   2   5   7     3225.08     3114.33     65.60 o
   3   5   7     5187.30     5530.38    112.90 o
   4   5   7     1048.89     1072.47     41.40 o
   5   5   7      633.21      580.43     33.50 o
   6   5   7     1597.95     1612.29     91.24 o
   7   5   7       11.68       38.96     28.67 o
   8   5   7     1270.92     1184.43    106.91 o
   9   5   7      538.74      481.83    103.51 o
 -11   6   7     1901.59     1758.02    141.27 o
 -10   6   7     1057.32     1060.69    169.85 o
  -9   6   7     2222.46     2755.33    159.36 o
  -8   6   7     2257.86     2142.66    113.82 o
  -7   6   7      769.69      821.90     37.98 o
  -6   6   7     6303.77     6145.78    142.35 o
  -5   6   7     9414.49     9914.76    155.18 o
  -4   6   7     3985.89     3889.76     89.00 o
  -3   6   7     2799.90     2875.56     74.81 o
  -2   6   7     2631.83     2524.16     85.03 o
  -1   6   7       74.15       76.12     23.42 o
   0   6   7       94.37       82.34     20.77 o
   1   6   7      718.64      851.41     39.94 o
   2   6   7       21.65       15.55     21.82 o
   3   6   7     4073.59     4292.95    100.10 o
   4   6   7      766.50      769.40     73.48 o
   5   6   7     3030.30     3172.91     90.86 o
   6   6   7      235.65      269.43     35.92 o
   7   6   7      456.40      525.63     84.23 o
   8   6   7     1745.14     1681.42    162.93 o
   9   6   7     3739.71     3858.88    392.79 o
 -10   7   7     2617.39     2703.75    205.91 o
  -9   7   7     2378.28     2395.80    206.88 o
  -8   7   7      264.66      246.50     51.72 o
  -7   7   7       56.28       56.43     18.65 o
  -6   7   7       84.38       39.63     33.37 o
  -5   7   7      986.08      964.26     41.15 o
  -4   7   7     1839.77     1940.61     84.74 o
  -3   7   7     1857.02     1804.47     61.70 o
  -2   7   7       99.00      119.69     22.58 o
  -1   7   7     3874.77     4079.43    133.15 o
   0   7   7     2546.72     2726.12     91.62 o
   1   7   7    10022.42    10432.80    203.93 o
   2   7   7     2825.51     2841.82    102.07 o
   3   7   7     4974.68     5501.69    144.22 o
   4   7   7     4353.13     4297.41    132.36 o
   5   7   7      898.76      800.27    114.53 o
   6   7   7       48.84       22.33     59.06 o
   7   7   7      423.44      579.36    100.51 o
   8   7   7        3.86      124.24     83.64 o
 -10   8   7     1778.95     1683.16    147.12 o
  -9   8   7     3262.22     3398.45    229.88 o
  -8   8   7      773.53      844.08     88.96 o
  -7   8   7     7812.27     7800.20    241.79 o
  -6   8   7     2279.15     2398.62     94.04 o
  -5   8   7     2996.63     3193.09    109.41 o
  -4   8   7     1676.61     1684.88     85.26 o
  -3   8   7     4974.10     4711.27    180.04 o
  -2   8   7      924.93      849.60     45.49 o
  -1   8   7       26.58       -0.07     28.59 o
   0   8   7      535.18      545.31     42.30 o
   1   8   7     2861.90     2946.25    157.28 o
   2   8   7      312.02      331.18     67.62 o
   3   8   7     2045.21     2030.38     85.77 o
   4   8   7      611.18      578.73     57.34 o
   5   8   7     1622.81     1680.33    114.84 o
   6   8   7     1188.02      844.57    142.80 o
   7   8   7     4644.42     5142.09    721.88 o
  -9   9   7      288.50      176.34     73.35 o
  -8   9   7       22.93        3.72     57.78 o
  -7   9   7       35.94       60.31     79.47 o
  -6   9   7       37.21      -27.85     47.84 o
  -5   9   7       51.78       70.71     25.49 o
  -4   9   7     1314.16     1522.13     64.02 o
  -3   9   7     3796.28     3866.38    129.98 o
  -2   9   7     3458.11     3412.93    162.40 o
  -1   9   7     3354.49     3380.89    155.84 o
   0   9   7     2529.16     2541.04     90.11 o
   1   9   7     2965.85     3012.67    149.46 o
   2   9   7     1609.83     1573.65    102.19 o
   3   9   7      508.51      604.99     58.40 o
   4   9   7      329.47      181.87     79.74 o
   5   9   7     1432.56     1212.93    304.63 o
   6   9   7        0.93       67.56     81.55 o
  -8  10   7     2688.54     3208.11    247.38 o
  -7  10   7     1572.10     1389.45    108.16 o
  -6  10   7     1562.01     1942.30    121.89 o
  -5  10   7      628.03      675.50     64.82 o
  -4  10   7       66.52       68.18     69.77 o
  -3  10   7      626.49      609.58     50.64 o
  -2  10   7      160.68      113.27     51.49 o
  -1  10   7      543.80      589.72     63.70 o
   0  10   7       60.37       65.96     40.24 o
   1  10   7      424.16      414.42     75.96 o
   2  10   7     1158.34     1026.37    100.51 o
   3  10   7      688.06      644.95     93.85 o
   4  10   7     2200.50     1814.90    141.11 o
   5  10   7      621.22      454.32    133.20 o
  -6  11   7      371.15      339.59     76.16 o
  -5  11   7     1300.69     1348.83    133.13 o
  -4  11   7      198.40      256.46     72.78 o
  -3  11   7     1142.05     1210.36    112.66 o
  -2  11   7     2880.88     3074.95    163.66 o
  -1  11   7      749.94      738.37     87.18 o
   0  11   7     1549.04     1444.69    117.72 o
   1  11   7     1236.64     1072.21    116.45 o
   2  11   7     3113.28     2866.85    184.84 o
   3  11   7      805.54      878.76    116.05 o
   4  11   7        4.44      -68.80    122.08 o
  -3  12   7        0.65        2.41     62.88 o
  -2  12   7      202.81       68.41     64.65 o
  -1  12   7      511.15      393.28    126.55 o
   0  12   7        9.16      170.80     61.02 o
   1  12   7     1451.06     1226.77    214.09 o
 -12   0   8     2417.67     2349.33    188.18 o
 -10   0   8      234.69      190.18     65.60 o
  -8   0   8       63.85       50.05     33.21 o
  -6   0   8    10739.91    10669.05    368.90 o
  -4   0   8    27799.15    27014.90    677.53 o
  -2   0   8    29533.55    26912.82    781.46 o
   0   0   8     7422.84     7182.98    176.83 o
   2   0   8    23559.80    23275.91    829.73 o
   4   0   8     6040.21     6264.88    264.59 o
   6   0   8       37.58       54.56     44.87 o
   8   0   8     1412.59     1264.21    177.44 o
  10   0   8     2542.44     2239.96    281.32 o
 -13   1   8       55.09      -15.92    201.70 o
 -12   1   8     5596.31     5845.81    326.83 o
 -11   1   8      161.74       27.58    144.88 o
 -10   1   8     5789.70     5936.39    235.88 o
  -9   1   8      410.43      315.30     43.67 o
  -8   1   8    22578.66    23283.29    293.76 o
  -7   1   8     2865.61     2921.98     85.99 o
  -6   1   8     3675.60     3625.71     70.26 o
  -5   1   8        3.51       14.35     11.13 o
  -4   1   8     6073.03     5663.54    120.84 o
  -3   1   8      163.28      156.08     17.07 o
  -2   1   8      267.32      318.13     23.58 o
  -1   1   8      733.78      861.36     33.54 o
   0   1   8     2524.48     2434.86     84.91 o
   1   1   8     1415.21     1386.69     43.41 o
   2   1   8    21461.33    20706.85    337.35 o
   3   1   8        0.57       17.53     20.03 o
   4   1   8    15784.31    15883.80    301.94 o
   5   1   8      212.26      186.53     55.68 o
   6   1   8    13809.83    14253.47    307.91 o
   7   1   8      289.92      325.91     36.34 o
   8   1   8     4670.18     4820.25    224.99 o
   9   1   8      167.94      176.68     63.70 o
  10   1   8     3532.00     3345.68    223.17 o
 -12   2   8     1255.57     1172.25    117.41 o
 -11   2   8        0.54        4.91     22.98 o
 -10   2   8     1047.36      882.06     70.16 o
  -9   2   8     1210.43     1304.47     65.42 o
  -8   2   8     2759.18     2712.13    101.63 o
  -7   2   8      258.81      219.40     35.66 o
  -6   2   8     2206.97     2272.10     64.88 o
  -5   2   8      755.87      772.38     28.67 o
  -4   2   8    12768.27    12966.74    194.96 o
  -3   2   8     4477.17     4490.86    128.04 o
  -2   2   8    27428.18    27160.23    386.65 o
  -1   2   8     3328.88     3309.14     70.17 o
   0   2   8    21789.27    21469.99    319.03 o
   1   2   8       79.38      115.52     21.74 o
   2   2   8     7147.29     6986.27    134.51 o
   3   2   8     1840.12     1902.05     54.92 o
   4   2   8      539.77      555.11     38.66 o
   5   2   8     4344.06     4337.51    115.16 o
   6   2   8      279.69      264.51     33.18 o
   7   2   8     1002.91      836.67     54.85 o
   8   2   8      341.53      394.47     77.96 o
   9   2   8      123.21      329.09    111.47 o
  10   2   8     1101.92      976.51    103.78 o
 -12   3   8      233.87      169.28     83.96 o
 -11   3   8      664.29      635.58    105.33 o
 -10   3   8     5470.43     5625.20    221.74 o
  -9   3   8      895.56      820.92     55.91 o
  -8   3   8     5406.25     5466.61    182.31 o
  -7   3   8      432.30      454.42     27.98 o
  -6   3   8     5928.34     5967.66    115.77 o
  -5   3   8     1030.23     1044.78     33.29 o
  -4   3   8      544.08      510.01     25.68 o
  -3   3   8        3.16        9.45     12.72 o
  -2   3   8      408.09      409.97     30.26 o
  -1   3   8      834.88      873.19     39.31 o
   0   3   8     6007.40     6001.92    110.12 o
   1   3   8      615.65      641.32     29.88 o
   2   3   8     1578.08     1709.65     63.20 o
   3   3   8     1583.95     1735.99    114.38 o
   4   3   8     6034.91     6200.39    139.93 o
   5   3   8     3009.22     3069.85    131.63 o
   6   3   8     7562.25     7696.40    198.73 o
   7   3   8      468.29      453.22     38.97 o
   8   3   8     4508.43     4820.56    278.03 o
   9   3   8      282.15      290.21     77.75 o
 -12   4   8      938.58      833.84    121.47 o
 -11   4   8        7.51        2.52     48.20 o
 -10   4   8       35.24      101.44     61.29 o
  -9   4   8       96.78       78.67     27.08 o
  -8   4   8     1025.81     1035.98     35.21 o
  -7   4   8      769.05      797.08     49.24 o
  -6   4   8      221.28      202.16     23.67 o
  -5   4   8        1.02       24.21     14.39 o
  -4   4   8     3166.10     3299.74     73.76 o
  -3   4   8     1809.33     1832.13     61.57 o
  -2   4   8     3239.24     3406.14     69.85 o
  -1   4   8     2278.20     2075.46     65.06 o
   0   4   8    11895.12    12471.27    235.80 o
   1   4   8     5416.38     5421.46    110.01 o
   2   4   8      110.73       81.73     25.26 o
   3   4   8       52.90      109.11     25.33 o
   4   4   8       30.98       41.14     23.32 o
   5   4   8      133.31      119.46     34.82 o
   6   4   8      637.14      617.48     75.17 o
   7   4   8       36.09      -10.21     28.96 o
   8   4   8     1196.63     1059.08     95.42 o
   9   4   8        2.35       24.26     63.70 o
 -11   5   8     1239.00     1236.16    110.45 o
 -10   5   8     3833.93     4203.99    257.70 o
  -9   5   8     2904.52     2877.47    198.46 o
  -8   5   8      338.23      294.65     30.34 o
  -7   5   8     5123.80     5333.35    126.20 o
  -6   5   8     4241.42     4325.32    133.89 o
  -5   5   8      481.06      454.18     25.76 o
  -4   5   8      204.27      244.33     27.74 o
  -3   5   8        4.87       26.11     16.70 o
  -2   5   8      455.63      452.34     30.61 o
  -1   5   8      197.33      177.88     22.44 o
   0   5   8     3978.02     4099.50     79.59 o
   1   5   8      494.08      635.31     52.90 o
   2   5   8     2086.34     2223.29     99.74 o
   3   5   8     3658.04     3731.69    122.38 o
   4   5   8     6430.62     6605.65    133.90 o
   5   5   8     6013.49     6067.55    153.17 o
   6   5   8      986.45      925.46     51.34 o
   7   5   8      485.99      462.09     60.54 o
   8   5   8     1381.71     1471.54    141.08 o
   9   5   8      974.65      793.24    153.93 o
 -11   6   8     1519.31     1630.70    195.44 o
 -10   6   8      444.38      362.23     67.77 o
  -9   6   8       42.51        9.24     24.15 o
  -8   6   8      174.68       99.94     35.61 o
  -7   6   8      269.01      283.87     35.02 o
  -6   6   8    10607.90    10501.52    180.13 o
  -5   6   8     8074.41     8314.78    161.18 o
  -4   6   8    12355.23    12366.19    211.83 o
  -3   6   8     4161.47     4284.07    146.96 o
  -2   6   8     4729.29     4711.35    110.40 o
  -1   6   8     8225.10     8626.12    171.91 o
   0   6   8     7389.63     7968.20    191.87 o
   1   6   8     2688.08     2722.23     99.49 o
   2   6   8     4551.61     4939.50    113.99 o
   3   6   8     8079.51     8145.15    176.77 o
   4   6   8      684.22      697.75     35.61 o
   5   6   8       42.40       35.95     21.06 o
   6   6   8       16.27       -5.14     34.52 o
   7   6   8      217.76      176.19     56.06 o
   8   6   8     1059.14     1011.09    125.69 o
 -10   7   8     1522.19     1616.19    125.14 o
  -9   7   8     1404.53     1448.48    195.31 o
  -8   7   8     5094.05     5235.51    238.57 o
  -7   7   8     1475.78     1303.95     67.05 o
  -6   7   8     4429.84     4644.95    109.57 o
  -5   7   8     1750.60     1820.88     58.35 o
  -4   7   8     1489.75     1391.52     70.97 o
  -3   7   8     3623.27     3465.12    104.07 o
  -2   7   8        0.13       12.31     23.91 o
  -1   7   8        4.56        0.82     26.98 o
   0   7   8      104.38      117.25     35.15 o
   1   7   8     5847.54     5880.14    137.58 o
   2   7   8     1992.94     2120.01     77.41 o
   3   7   8     3061.48     3042.69    160.18 o
   4   7   8     4774.20     5559.30    195.52 o
   5   7   8     3020.97     3286.93    141.78 o
   6   7   8     4074.59     4307.32    345.91 o
   7   7   8     1412.64     1362.97    145.08 o
   8   7   8     1681.99     1509.00    191.31 o
 -10   8   8      219.18      159.41     75.70 o
  -9   8   8      146.27      153.58     72.48 o
  -8   8   8      411.25      492.59     77.08 o
  -7   8   8       57.20       81.25     42.32 o
  -6   8   8     2508.29     2414.32     99.32 o
  -5   8   8     3918.14     3880.06    125.83 o
  -4   8   8     2013.23     2071.36     82.39 o
  -3   8   8     4955.70     4825.59    161.91 o
  -2   8   8     8673.30     9531.93    247.58 o
  -1   8   8     1819.08     1994.72     77.55 o
   0   8   8     7615.85     7826.33    203.75 o
   1   8   8       94.29      133.66     33.77 o
   2   8   8     3530.51     3665.63    185.99 o
   3   8   8      765.67      911.76     98.61 o
   4   8   8       31.61      -27.17     26.48 o
   5   8   8       12.27        1.23     73.06 o
   6   8   8       27.96      -62.26     69.36 o
   7   8   8       39.39       12.13     82.27 o
  -9   9   8      750.75      649.67     89.99 o
  -8   9   8     3680.62     3621.15    375.59 o
  -7   9   8     1432.67     1443.95    229.07 o
  -6   9   8      460.91      534.96     79.68 o
  -5   9   8      256.29      229.07     34.64 o
  -4   9   8      916.18      897.37    110.44 o
  -3   9   8       14.69       89.95     36.22 o
  -2   9   8      824.15      791.62     62.18 o
  -1   9   8       90.60       77.71     36.61 o
   0   9   8      313.03      275.83     66.65 o
   1   9   8     1417.30     1297.64    130.78 o
   2   9   8     1509.59     1429.05    122.20 o
   3   9   8      189.03      176.52     43.25 o
   4   9   8      266.06      325.24     69.95 o
   5   9   8      906.77     1054.63    168.77 o
   6   9   8     4011.90     3449.07    294.47 o
  -7  10   8      887.89      947.90    179.63 o
  -6  10   8      666.32      849.59     98.50 o
  -5  10   8      377.30      534.73     77.89 o
  -4  10   8     1576.19     1616.22     93.23 o
  -3  10   8     3582.96     3475.48    283.32 o
  -2  10   8     2493.92     2542.64    174.09 o
  -1  10   8     1161.40     1256.62     84.11 o
   0  10   8      995.57      886.49     77.75 o
   1  10   8     6079.89     6008.44    238.88 o
   2  10   8      672.15      578.28    120.97 o
   3  10   8        6.33       73.84     63.77 o
   4  10   8      246.36      -48.54    167.83 o
   5  10   8       32.02      143.94    126.95 o
  -6  11   8       10.12       11.45     65.82 o
  -5  11   8      310.80      316.33     72.22 o
  -4  11   8       63.10       38.17     66.98 o
  -3  11   8       56.07       37.55     73.75 o
  -2  11   8      260.46      155.08     60.35 o
  -1  11   8        5.69       21.03     62.82 o
   0  11   8      295.61      250.32    109.56 o
   1  11   8      979.01     1035.75     92.31 o
   2  11   8     1490.83     1239.61    125.57 o
   3  11   8     1884.58     1716.61    394.60 o
  -2  12   8       76.09      150.17     76.64 o
  -1  12   8     1035.67      985.65    123.35 o
 -11   0   9     6406.71     6465.08    536.10 o
  -9   0   9     6062.72     5956.10    242.10 o
  -7   0   9      251.41      216.97     36.56 o
  -5   0   9      332.24      399.52     31.24 o
  -3   0   9     5411.80     5162.67    141.49 o
  -1   0   9       15.89       39.59     24.52 o
   1   0   9    30987.94    30575.50    862.67 o
   3   0   9    25617.69    25713.34    867.27 o
   5   0   9     9705.29    10541.30    510.52 o
   7   0   9     1572.60     1456.99     90.04 o
   9   0   9     2553.54     2531.89    302.55 o
 -12   1   9      221.17      219.71     98.04 o
 -11   1   9     2603.37     2305.25    168.40 o
 -10   1   9      124.42      120.70     33.58 o
  -9   1   9     2241.08     2273.92    104.07 o
  -8   1   9      234.15      201.57     19.81 o
  -7   1   9    12902.83    13157.42    202.74 o
  -6   1   9      186.22      173.52     17.94 o
  -5   1   9    26986.73    27387.64    373.95 o
  -4   1   9     3409.28     3684.15     79.84 o
  -3   1   9    31799.61    30280.56    431.84 o
  -2   1   9      682.67      731.12     34.86 o
  -1   1   9     6655.41     6290.55    118.35 o
   0   1   9      504.03      536.56     34.56 o
   1   1   9     2485.30     2381.36     70.15 o
   2   1   9      684.25      759.69     39.18 o
   3   1   9      700.11      742.15     41.00 o
   4   1   9      128.63      116.08     33.34 o
   5   1   9      596.79      574.66     44.85 o
   6   1   9      321.62      338.22     36.53 o
   7   1   9     4865.57     4754.68    157.78 o
   8   1   9       11.36       -0.87     45.77 o
   9   1   9     2590.20     2798.62    194.20 o
 -12   2   9      976.88     1187.43    129.75 o
 -11   2   9     3142.75     3049.01    144.80 o
 -10   2   9      340.87      284.56     52.22 o
  -9   2   9     3792.23     3389.82    129.55 o
  -8   2   9        7.16       -2.32     11.71 o
  -7   2   9     2509.30     2462.36     54.09 o
  -6   2   9     1672.46     1638.84     46.92 o
  -5   2   9     1483.35     1537.60     42.07 o
  -4   2   9     4601.18     4657.50     89.15 o
  -3   2   9     1774.74     1699.40     46.42 o
  -2   2   9      739.48      751.60     64.00 o
  -1   2   9     3529.04     3341.18     77.89 o
   0   2   9     6012.20     5924.26    151.34 o
   1   2   9     9868.78     9293.81    220.68 o
   2   2   9     1080.67      929.97     73.74 o
   3   2   9     5722.89     5813.62    129.91 o
   4   2   9      805.66      801.21     47.66 o
   5   2   9     1771.34     1873.04     82.61 o
   6   2   9        5.09       -8.17     30.16 o
   7   2   9     3042.17     2763.54    164.36 o
   8   2   9      706.13      959.78    138.01 o
   9   2   9      542.93      453.37     81.55 o
 -12   3   9      191.00       96.44     64.84 o
 -11   3   9        2.55       -2.42     44.03 o
 -10   3   9      105.18       80.92     45.78 o
  -9   3   9     3106.94     3296.57    119.88 o
  -8   3   9      542.92      526.18     44.23 o
  -7   3   9     5325.51     5354.05    106.05 o
  -6   3   9      244.00      293.45     25.97 o
  -5   3   9     3186.07     3153.05     77.52 o
  -4   3   9      864.76      858.68     41.58 o
  -3   3   9     3145.53     3239.23     94.30 o
  -2   3   9       80.84       80.04     15.77 o
  -1   3   9     8138.27     7932.67    134.76 o
   0   3   9     2949.89     2819.52     84.41 o
   1   3   9     1777.02     1826.13     54.62 o
   2   3   9        0.97       24.22     19.15 o
   3   3   9      790.01      778.26     41.69 o
   4   3   9       56.56       87.05     22.12 o
   5   3   9      822.65      838.90     77.41 o
   6   3   9       10.82      -18.96     26.65 o
   7   3   9     1770.13     1613.99    127.88 o
   8   3   9        8.82       -8.42     54.33 o
   9   3   9     1635.57     1771.72    154.92 o
 -12   4   9      311.08      163.39    110.37 o
 -11   4   9     2818.26     2778.45    174.49 o
 -10   4   9        5.47       26.50     55.16 o
  -9   4   9      977.60     1000.06     85.67 o
  -8   4   9     1374.08     1305.84     40.01 o
  -7   4   9     1200.10     1106.27     53.05 o
  -6   4   9     2616.20     2508.74     68.62 o
  -5   4   9      684.80      634.55     30.33 o
  -4   4   9      242.66      248.46     29.25 o
  -3   4   9       17.62       50.94     15.59 o
  -2   4   9     3564.50     3513.88     75.49 o
  -1   4   9     6580.84     6871.35    118.55 o
   0   4   9      407.54      455.98     46.35 o
   1   4   9     2220.59     2202.58     62.94 o
   2   4   9      131.53      173.62     25.55 o
   3   4   9     5873.28     5784.83    131.94 o
   4   4   9      242.88      138.55     33.31 o
   5   4   9     1101.82     1134.93     63.97 o
   6   4   9      928.11      967.56     62.29 o
   7   4   9     4567.04     4544.18    187.51 o
   8   4   9      467.33      336.09     65.34 o
   9   4   9       22.23        1.93     76.36 o
 -11   5   9      156.41       80.64     53.78 o
 -10   5   9     1649.34     1496.30    167.52 o
  -9   5   9       89.04      141.81     43.60 o
  -8   5   9     2450.02     2254.44     75.44 o
  -7   5   9     2215.77     2027.44     58.75 o
  -6   5   9     8849.62     8935.03    159.49 o
  -5   5   9     7638.78     7920.78    149.25 o
  -4   5   9     4767.23     4814.01    150.44 o
  -3   5   9     3342.67     3387.94     90.53 o
  -2   5   9     2951.84     2822.27     84.16 o
  -1   5   9     4950.63     5111.53    106.51 o
   0   5   9     2391.63     2524.21     69.55 o
   1   5   9       38.72       60.84     22.80 o
   2   5   9     1950.54     1902.41     69.99 o
   3   5   9       73.27       70.61     35.11 o
   4   5   9      542.31      586.66     39.28 o
   5   5   9      359.67      345.45     35.32 o
   6   5   9     1247.35     1166.52    112.36 o
   7   5   9      509.92      400.33    100.61 o
   8   5   9     1341.00      875.44    140.71 o
 -11   6   9     4601.53     4450.15    253.33 o
 -10   6   9     1414.38     1173.22    157.68 o
  -9   6   9     1777.78     1873.49     94.51 o
  -8   6   9       63.31       58.78     18.57 o
  -7   6   9      579.16      610.57     55.17 o
  -6   6   9      669.61      765.99     56.62 o
  -5   6   9       24.41       21.55     21.23 o
  -4   6   9     3012.47     3092.73     77.79 o
  -3   6   9      350.51      416.14     37.77 o
  -2   6   9       19.61        8.46     21.24 o
  -1   6   9     2463.10     2426.12     83.45 o
   0   6   9     5021.11     5215.78    154.73 o
   1   6   9     3320.80     3809.71     98.08 o
   2   6   9     1369.26     1309.84     53.09 o
   3   6   9    10887.34    11413.46    299.80 o
   4   6   9     5974.39     6321.31    147.12 o
   5   6   9     4432.53     4740.67    180.01 o
   6   6   9      626.26      597.18     56.29 o
   7   6   9      627.16      989.63    209.66 o
   8   6   9     1200.10     1534.00    249.47 o
 -10   7   9      619.28      649.46     96.05 o
  -9   7   9      590.38      657.74     85.10 o
  -8   7   9      262.70      235.05     61.49 o
  -7   7   9     4736.44     4865.89    131.13 o
  -6   7   9     1946.12     1965.27     75.35 o
  -5   7   9     4221.41     4417.59    169.56 o
  -4   7   9     1911.78     2011.82     74.66 o
  -3   7   9     3440.90     3435.05    108.01 o
  -2   7   9     6122.65     6354.79    148.32 o
  -1   7   9     4291.32     4555.99    162.32 o
   0   7   9       38.33       44.91     31.03 o
   1   7   9      962.82     1150.71     97.33 o
   2   7   9       24.54       45.01     27.33 o
   3   7   9        5.11       49.88     27.61 o
   4   7   9      540.56      516.88     86.19 o
   5   7   9      630.96      398.95     86.12 o
   6   7   9       20.20      -31.85     69.00 o
   7   7   9     1290.28     1196.95    164.55 o
  -9   8   9     1419.50     1379.43    225.35 o
  -8   8   9      426.86      346.06     65.89 o
  -7   8   9      830.66      873.79    124.41 o
  -6   8   9        3.24       48.17     27.08 o
  -5   8   9      287.84      202.92     41.45 o
  -4   8   9      462.34      574.22     65.91 o
  -3   8   9     3384.51     3324.56    188.61 o
  -2   8   9        7.59       40.69     31.68 o
  -1   8   9     6154.28     6478.34    198.06 o
   0   8   9     3658.06     3717.18    131.35 o
   1   8   9     7435.77     8144.98    263.00 o
   2   8   9     2927.78     2715.74    141.38 o
   3   8   9     2782.02     3035.07    159.73 o
   4   8   9     2208.22     2415.39    110.61 o
   5   8   9     6494.21     6343.22    299.87 o
   6   8   9     1156.73     1198.99    270.71 o
  -8   9   9     2300.03     2101.38    253.59 o
  -7   9   9     4349.95     4957.83    211.32 o
  -6   9   9       32.81       29.04     60.45 o
  -5   9   9      726.52      662.64     56.96 o
  -4   9   9      413.63      413.50     54.17 o
  -3   9   9     3116.55     3201.04    121.27 o
  -2   9   9     2223.66     2016.48    110.88 o
  -1   9   9     1951.58     1724.16    101.36 o
   0   9   9     1022.98     1079.17     83.99 o
   1   9   9     1606.83     1877.24    113.90 o
   2   9   9      230.71      237.49     76.98 o
   3   9   9       79.75      126.81     35.79 o
   4   9   9      172.59      111.98     93.71 o
   5   9   9      256.85      221.72     92.89 o
  -7  10   9      100.23       49.41     67.28 o
  -6  10   9      812.17      889.18    177.05 o
  -5  10   9      327.55      314.35     82.90 o
  -4  10   9       38.20      -86.37     57.58 o
  -3  10   9       23.72      -27.55     51.09 o
  -2  10   9     1943.88     1930.12    133.31 o
  -1  10   9      116.15      105.95     49.48 o
   0  10   9      316.55      226.87     58.27 o
   1  10   9     1543.72     1629.04    107.08 o
   2  10   9      941.57      726.79     95.00 o
   3  10   9      222.67       86.29     75.61 o
   4  10   9       83.87       90.24    140.66 o
  -5  11   9      702.52      787.63     99.89 o
  -4  11   9     2492.89     2415.79    176.35 o
  -3  11   9     2156.00     2004.67    128.37 o
  -2  11   9      562.50      536.69     74.59 o
  -1  11   9      106.58       57.96     62.23 o
   0  11   9     1077.62      933.18    101.05 o
   1  11   9       30.11       24.94     73.42 o
   2  11   9      147.47      226.34     85.46 o
 -12   0  10     5069.23     5483.11    493.64 o
 -10   0  10     2958.96     3087.29    231.00 o
  -8   0  10     3957.81     3902.19    143.93 o
  -6   0  10     5640.69     5920.78    204.63 o
  -4   0  10    21683.80    21438.82    419.96 o
  -2   0  10     1912.00     1789.56     73.96 o
   0   0  10      680.42      730.99     55.93 o
   2   0  10    11475.32    11700.73    284.26 o
   4   0  10      634.16      714.30    140.84 o
   6   0  10     9698.69     9200.61    509.65 o
   8   0  10     1065.33     1019.13    153.93 o
 -12   1  10     1431.10     1594.62    157.90 o
 -11   1  10      455.05      387.04     51.19 o
 -10   1  10     4950.35     4781.26    173.86 o
  -9   1  10     4565.84     4484.36    102.91 o
  -8   1  10     1359.20     1308.71     40.32 o
  -7   1  10       75.53       64.30     18.22 o
  -6   1  10     1148.27     1119.11     37.09 o
  -5   1  10      733.28      722.51     31.49 o
  -4   1  10    11856.08    12003.04    199.75 o
  -3   1  10      434.46      521.02     33.10 o
  -2   1  10     9899.06     9598.63    174.11 o
  -1   1  10     2197.25     2127.03     83.51 o
   0   1  10    18363.86    18195.69    298.88 o
   1   1  10      129.04      118.69     20.78 o
   2   1  10    16942.98    17518.96    305.09 o
   3   1  10       12.74       33.96     20.58 o
   4   1  10     8755.00     8722.76    262.43 o
   5   1  10     2108.50     1942.13     94.95 o
   6   1  10     2688.52     2374.96    147.17 o
   7   1  10        1.51       56.66     34.80 o
   8   1  10      120.71      -17.03     96.89 o
   9   1  10        1.05       18.34     95.54 o
 -12   2  10      317.93      328.02     76.43 o
 -11   2  10        7.17       35.95     39.73 o
 -10   2  10     3295.20     3248.07    131.95 o
  -9   2  10      359.07      276.85     33.10 o
  -8   2  10     7776.45     8266.97    155.15 o
  -7   2  10      127.83      124.74     28.00 o
  -6   2  10    11910.08    12459.13    211.08 o
  -5   2  10      218.03      208.02     19.95 o
  -4   2  10     7791.09     7804.64    139.00 o
  -3   2  10     1785.81     1818.23     51.17 o
  -2   2  10     5339.65     5461.78    170.78 o
  -1   2  10     1299.61     1233.92     44.21 o
   0   2  10     1716.94     1697.67     81.25 o
   1   2  10      139.70      108.61     29.57 o
   2   2  10      294.91      326.10     40.84 o
   3   2  10      189.37      124.27     26.17 o
   4   2  10     1742.83     1675.46     64.95 o
   5   2  10     1097.38     1050.67     75.90 o
   6   2  10     7404.88     7709.31    215.18 o
   7   2  10       71.12      113.09     43.33 o
   8   2  10     4523.45     4325.98    403.40 o
   9   2  10       36.03       79.31     62.49 o
 -12   3  10     2841.57     2569.17    173.31 o
 -11   3  10      154.26      144.05     48.05 o
 -10   3  10     2296.82     2240.93    129.10 o
  -9   3  10     1405.47     1283.59     60.44 o
  -8   3  10      817.35      927.86     38.24 o
  -7   3  10      149.88       98.88     19.31 o
  -6   3  10       17.99       15.36     14.76 o
  -5   3  10      401.18      349.33     24.02 o
  -4   3  10       95.63      113.22     18.14 o
  -3   3  10      745.63      831.67     35.03 o
  -2   3  10    10077.20    10038.43    167.60 o
  -1   3  10     1458.02     1529.47     51.84 o
   0   3  10    11784.42    11617.15    192.11 o
   1   3  10     3770.28     3712.66    118.11 o
   2   3  10     8854.22     8951.07    176.92 o
   3   3  10      137.51      171.04     31.17 o
   4   3  10     2726.91     2631.46    110.09 o
   5   3  10     1798.88     1585.82    104.26 o
   6   3  10     1270.65     1250.29     73.71 o
   7   3  10        1.09       -4.92     61.58 o
   8   3  10      553.20      716.57    148.62 o
 -12   4  10       13.04      -57.76     91.32 o
 -11   4  10        1.32       66.35     47.67 o
 -10   4  10     2975.23     2988.43    160.13 o
  -9   4  10      331.06      245.41     30.67 o
  -8   4  10     2388.71     2216.19     69.95 o
  -7   4  10     2978.18     3061.85    107.56 o
  -6   4  10    11329.70    11614.10    208.43 o
  -5   4  10     2318.26     2354.11     83.51 o
  -4   4  10     1688.40     1713.30     47.18 o
  -3   4  10       58.64       83.32     19.89 o
  -2   4  10    11172.60    11657.71    185.79 o
  -1   4  10      324.43      410.65     29.94 o
   0   4  10      385.07      328.21     32.08 o
   1   4  10      619.83      641.81     40.38 o
   2   4  10      692.62      640.12     41.75 o
   3   4  10       32.60       38.37     24.84 o
   4   4  10     3118.56     2859.98    101.65 o
   5   4  10      315.04      350.95     38.21 o
   6   4  10      186.25      145.69     50.13 o
   7   4  10     1151.38     1232.35    156.58 o
   8   4  10     3891.53     3721.03    269.92 o
 -11   5  10      807.45      797.01     99.19 o
 -10   5  10     2925.19     2702.81    148.08 o
  -9   5  10      101.39       60.94     29.39 o
  -8   5  10     1153.63     1064.87     44.44 o
  -7   5  10       89.10       58.62     23.57 o
  -6   5  10       73.45       91.91     25.50 o
  -5   5  10      142.71      112.60     22.88 o
  -4   5  10      665.14      770.66     48.91 o
  -3   5  10      325.50      279.80     31.43 o
  -2   5  10     6801.73     7199.42    130.43 o
  -1   5  10     7363.49     7581.90    160.27 o
   0   5  10     1444.59     1511.61     47.77 o
   1   5  10     5219.70     5343.32    131.66 o
   2   5  10     5530.22     5840.03    136.74 o
   3   5  10     2009.98     2021.16    119.09 o
   4   5  10     7013.63     6794.90    182.16 o
   5   5  10       71.30        1.58     31.07 o
   6   5  10     1666.75     1528.17    102.55 o
   7   5  10       12.37      -69.47     58.40 o
   8   5  10        1.07       90.24    106.16 o
 -11   6  10      790.07      675.88     93.00 o
 -10   6  10     3175.15     3281.89    208.25 o
  -9   6  10     1494.48     1477.01    113.02 o
  -8   6  10     1514.51     1467.33     94.32 o
  -7   6  10     1566.19     1540.65     90.65 o
  -6   6  10     7090.19     7376.16    189.59 o
  -5   6  10     3665.15     3655.84     98.71 o
  -4   6  10     5843.28     5765.17    128.94 o
  -3   6  10      721.64      739.76     40.74 o
  -2   6  10     4517.06     5035.34    192.44 o
  -1   6  10        1.59       13.98     23.72 o
   0   6  10      187.34      156.99     34.82 o
   1   6  10      740.75      730.29     48.19 o
   2   6  10     1262.08     1118.68     59.44 o
   3   6  10     2411.37     2421.14     77.78 o
   4   6  10     4608.47     4585.28    174.55 o
   5   6  10     1667.76     1556.74    104.19 o
   6   6  10     1139.40     1160.13    101.04 o
   7   6  10     2300.11     2528.47    281.32 o
 -10   7  10      333.08      228.25     75.70 o
  -9   7  10       98.59      155.71     49.80 o
  -8   7  10       48.10       36.98     29.30 o
  -7   7  10        0.83      -41.77     56.69 o
  -6   7  10      105.10       95.44     26.15 o
  -5   7  10     6192.17     6201.54    193.87 o
  -4   7  10     4189.30     4522.09    182.39 o
  -3   7  10     1313.00     1278.37     85.06 o
  -2   7  10     7338.58     7273.98    194.49 o
  -1   7  10     5581.87     5769.21    160.91 o
   0   7  10     2911.62     3078.45    123.44 o
   1   7  10     1650.23     1774.60     90.59 o
   2   7  10     1992.29     2023.72     84.95 o
   3   7  10     6425.56     6554.85    232.17 o
   4   7  10     2695.10     2882.66    126.85 o
   5   7  10     1236.47     1138.19    113.26 o
   6   7  10      198.82      388.22    121.59 o
  -9   8  10     1413.45     1193.87    124.11 o
  -8   8  10     5775.20     5467.38    268.28 o
  -7   8  10     1658.39     1647.70    155.66 o
  -6   8  10     2445.34     2454.33    106.75 o
  -5   8  10     2760.74     2642.66    123.17 o
  -4   8  10     2425.61     2354.33    110.81 o
  -3   8  10     4231.47     4155.33    152.30 o
  -2   8  10      198.79      130.60     46.50 o
  -1   8  10      480.22      505.12     53.96 o
   0   8  10     1038.23     1080.33     83.56 o
   1   8  10       66.77       31.41     50.57 o
   2   8  10     1130.29     1019.50     73.60 o
   3   8  10      384.83      379.53     51.75 o
   4   8  10      617.75      635.35     67.31 o
   5   8  10      668.41      639.69     89.86 o
   6   8  10     4243.03     3682.42    328.95 o
  -8   9  10       94.14       59.39     76.55 o
  -7   9  10      571.92      552.44    130.21 o
  -6   9  10        2.34       91.72     66.04 o
  -5   9  10      203.46      193.53     55.14 o
  -4   9  10      213.47      191.06     62.01 o
  -3   9  10      182.53      194.16     51.88 o
  -2   9  10     1488.07     1722.26    122.53 o
  -1   9  10     2174.79     2368.63    152.25 o
   0   9  10     4840.47     5184.17    218.17 o
   1   9  10     1580.07     1623.23    162.90 o
   2   9  10     1534.42     1461.94    127.94 o
   3   9  10     1125.40      875.65    158.85 o
   4   9  10      836.12      715.53    106.62 o
   5   9  10      410.50      283.80    112.41 o
  -7  10  10     3768.49     3477.05    230.26 o
  -6  10  10      404.79      326.88     79.34 o
  -5  10  10     3131.30     2825.55    179.72 o
  -4  10  10     2064.61     1788.37    134.19 o
  -3  10  10     1723.21     1607.44    111.03 o
  -2  10  10      272.06      165.48     84.85 o
  -1  10  10      330.49      382.51     82.74 o
   0  10  10      283.54      281.45     58.51 o
   1  10  10      776.24      712.57     79.29 o
   2  10  10      159.74      141.87     75.08 o
   3  10  10       23.63      -11.75     65.34 o
  -4  11  10       42.08       30.02     67.90 o
  -3  11  10     1420.53     1231.79    106.66 o
  -2  11  10       38.05       35.73     57.85 o
  -1  11  10     1608.87     1056.80     96.97 o
   0  11  10      142.29       61.77     60.04 o
   1  11  10     4650.02     4503.55    254.93 o
 -11   0  11        1.96       95.54    111.47 o
  -9   0  11       40.46        0.37     26.99 o
  -7   0  11     3776.49     3686.95    119.72 o
  -5   0  11     7251.13     7254.43    184.37 o
  -3   0  11    18480.16    18529.90    426.49 o
  -1   0  11     2638.90     2490.88    112.20 o
   1   0  11     9491.91     9974.80    262.68 o
   3   0  11       57.97       -0.60     50.57 o
   5   0  11        5.96       53.25     52.51 o
   7   0  11      867.37      814.90    108.85 o
 -12   1  11      513.57      391.07    148.62 o
 -11   1  11     2519.43     2511.96    166.09 o
 -10   1  11      450.01      380.35     30.07 o
  -9   1  11     9733.38    10215.94    252.50 o
  -8   1  11       39.40       62.43     16.89 o
  -7   1  11     2045.18     2037.21     58.51 o
  -6   1  11      137.72      137.94     21.68 o
  -5   1  11     4929.34     4904.17    100.88 o
  -4   1  11      875.88      834.01     43.55 o
  -3   1  11      528.41      619.63     44.37 o
  -2   1  11     2293.74     2334.98     64.03 o
  -1   1  11       46.99       26.86     18.72 o
   0   1  11      394.63      393.75     33.98 o
   1   1  11     3702.19     3715.80     92.60 o
   2   1  11      140.50      128.64     24.96 o
   3   1  11     2120.46     2112.64     96.59 o
   4   1  11       45.55       12.88     29.37 o
   5   1  11    11267.69    11674.72    451.98 o
   6   1  11        5.14       -6.60     35.98 o
   7   1  11     1872.04     1910.56    138.36 o
   8   1  11        1.14     -137.73     91.82 o
 -12   2  11      136.86      184.80     70.13 o
 -11   2  11      702.55      642.77     76.36 o
 -10   2  11     1758.24     1530.31    101.13 o
  -9   2  11       40.10       26.78     26.03 o
  -8   2  11       53.34        8.59     17.38 o
  -7   2  11      921.65      955.56     44.89 o
  -6   2  11      623.91      589.81     39.14 o
  -5   2  11     1306.60     1193.51     87.25 o
  -4   2  11      319.02      265.39     24.52 o
  -3   2  11     3677.49     3690.27     84.40 o
  -2   2  11      307.86      325.32     27.28 o
  -1   2  11     7706.78     7417.67    145.31 o
   0   2  11     1488.23     1391.00     82.67 o
   1   2  11     8997.61     8643.65    221.37 o
   2   2  11     1770.54     1697.40     61.39 o
   3   2  11     1725.54     1755.41     67.91 o
   4   2  11     3350.48     3264.56    100.90 o
   5   2  11      156.21      142.49     35.65 o
   6   2  11       85.35       93.97     38.75 o
   7   2  11        0.31     -115.53     82.87 o
   8   2  11      552.18      414.02    153.93 o
 -12   3  11      394.33      348.13     73.74 o
 -11   3  11     2148.27     2037.88    175.24 o
 -10   3  11      420.40      313.80     71.16 o
  -9   3  11     4137.22     4326.52    138.10 o
  -8   3  11     2656.23     2612.15     76.55 o
  -7   3  11    18269.77    19081.13    332.12 o
  -6   3  11     2458.87     2498.62     68.09 o
  -5   3  11     7761.08     7838.65    153.63 o
  -4   3  11     3343.76     3254.50     79.89 o
  -3   3  11     3677.89     3463.40    113.74 o
  -2   3  11      762.06      744.20     40.41 o
  -1   3  11     1319.10     1299.89     80.25 o
   0   3  11      714.06      599.43     50.41 o
   1   3  11      323.60      290.96     31.11 o
   2   3  11       38.30       40.40     23.31 o
   3   3  11      451.72      326.47     59.91 o
   4   3  11       85.95      107.88     28.86 o
   5   3  11     3584.07     3468.13    204.05 o
   6   3  11      261.29      271.84     43.02 o
   7   3  11     7353.21     7186.96    439.09 o
   8   3  11       96.33      153.93    100.85 o
 -11   4  11     1616.48     1548.86    180.47 o
 -10   4  11        4.00      117.84     64.96 o
  -9   4  11      114.66       93.42     38.01 o
  -8   4  11     1001.40     1005.47     44.85 o
  -7   4  11      322.44      260.00     26.18 o
  -6   4  11      220.69      200.81     31.73 o
  -5   4  11     6307.27     6453.54    186.72 o
  -4   4  11       11.39        8.45     17.97 o
  -3   4  11     6422.46     6328.13    123.76 o
  -2   4  11      113.19      128.62     21.64 o
  -1   4  11    19721.18    20326.30    310.93 o
   0   4  11     1679.30     1715.17     55.35 o
   1   4  11     7875.32     7910.52    219.27 o
   2   4  11       92.91       83.50     27.27 o
   3   4  11     7344.98     7320.28    205.83 o
   4   4  11      216.80      183.27     35.89 o
   5   4  11     1074.00      973.25     78.33 o
   6   4  11      598.04      479.67     81.84 o
   7   4  11      354.51      394.48    299.90 o
   8   4  11       21.52       30.94     98.20 o
 -11   5  11     4942.56     4569.16    325.70 o
 -10   5  11      221.43      163.88     53.23 o
  -9   5  11     1874.51     1843.36     91.13 o
  -8   5  11      831.79      798.40     47.13 o
  -7   5  11     6130.63     6012.56    190.21 o
  -6   5  11      897.61      841.63     74.73 o
  -5   5  11      644.67      665.10     38.72 o
  -4   5  11       40.92       69.85     20.93 o
  -3   5  11     3609.99     3608.46    134.82 o
  -2   5  11     2343.33     2582.81     71.44 o
  -1   5  11      163.31      179.92     34.18 o
   0   5  11      674.96      663.04     37.60 o
   1   5  11       21.87      -10.40     32.10 o
   2   5  11      458.53      449.31     41.67 o
   3   5  11     6591.01     6894.14    216.54 o
   4   5  11     2349.35     2035.47     97.33 o
   5   5  11     1516.65     1252.08     93.82 o
   6   5  11      966.41      915.24     97.97 o
   7   5  11     1961.78     1752.37    177.24 o
 -10   6  11       90.74       11.57     64.84 o
  -9   6  11       12.53       30.66     46.32 o
  -8   6  11        6.43       22.76     22.78 o
  -7   6  11       69.00        9.34     24.41 o
  -6   6  11     3512.78     3679.66    168.17 o
  -5   6  11     4395.15     4587.46    126.55 o
  -4   6  11     2106.20     2182.81     82.22 o
  -3   6  11     7507.62     7549.82    177.58 o
  -2   6  11     2964.85     3088.19     97.48 o
  -1   6  11     4505.98     4423.69    125.31 o
   0   6  11       53.04       66.46     31.65 o
   1   6  11     3055.62     3004.04    111.10 o
   2   6  11      764.42      738.99     75.34 o
   3   6  11     2082.58     2180.06    103.75 o
   4   6  11       28.21       41.61     26.51 o
   5   6  11      688.60      558.85     95.24 o
   6   6  11       77.28       68.88     82.32 o
   7   6  11        1.33       46.50     90.28 o
 -10   7  11     3097.57     3055.13    242.23 o
  -9   7  11     2461.12     2707.49    155.86 o
  -8   7  11      333.17      355.47     50.33 o
  -7   7  11     1251.30     1228.12     67.14 o
  -6   7  11        7.82       22.94     29.16 o
  -5   7  11      595.52      669.25     49.37 o
  -4   7  11      656.17      595.80     61.17 o
  -3   7  11      281.69      136.91     38.86 o
  -2   7  11      541.86      584.48     54.70 o
  -1   7  11       80.34       47.25     45.70 o
   0   7  11      306.66      351.37     61.29 o
   1   7  11     1735.60     1665.06    134.67 o
   2   7  11     1663.61     1611.69     89.02 o
   3   7  11     5608.98     5981.42    240.51 o
   4   7  11     2622.69     2851.90    196.90 o
   5   7  11     2740.64     2583.16    208.51 o
   6   7  11      300.72      210.62     93.61 o
  -9   8  11      368.98      365.24     60.22 o
  -8   8  11      305.53      191.85     54.48 o
  -7   8  11     1548.29     1452.96    136.70 o
  -6   8  11     1410.35     1306.97    127.60 o
  -5   8  11      947.12      806.30     96.02 o
  -4   8  11     2376.18     2338.21    104.66 o
  -3   8  11     4177.99     4226.43    158.84 o
  -2   8  11     3698.57     3770.89    218.47 o
  -1   8  11     2424.19     2374.38    115.24 o
   0   8  11     2026.75     2221.58    193.83 o
   1   8  11     4983.43     4906.28    300.83 o
   2   8  11     1191.09     1347.55    102.04 o
   3   8  11      106.33      119.76     68.26 o
   4   8  11      491.88      464.19    105.20 o
   5   8  11       73.54       76.04     85.35 o
  -8   9  11     2410.85     2405.32    224.14 o
  -7   9  11      443.93      337.75     90.40 o
  -6   9  11     1255.51     1114.78    114.79 o
  -5   9  11     2101.96     2291.54    129.25 o
  -4   9  11     1624.15     1734.10    112.44 o
  -3   9  11      121.20       58.72     47.91 o
  -2   9  11      229.11      170.63     58.23 o
  -1   9  11       81.94      129.03     52.10 o
   0   9  11      151.41      201.07     64.36 o
   1   9  11     1141.20     1141.93    101.90 o
   2   9  11      593.08      538.76     67.62 o
   3   9  11        2.01      -92.29     76.07 o
   4   9  11     1081.14      964.65    171.07 o
  -6  10  11      522.09      674.10     99.35 o
  -5  10  11      499.04      403.46    135.70 o
  -4  10  11     2699.76     2842.29    255.89 o
  -3  10  11      725.73      701.36    124.88 o
  -2  10  11     1103.80     1256.35    113.61 o
  -1  10  11      855.45      658.63    135.61 o
   0  10  11     7225.84     7626.48    317.61 o
   1  10  11      848.96      624.77     76.28 o
   2  10  11     3140.44     2913.64    207.26 o
  -2  11  11       39.51       49.54     57.22 o
  -1  11  11      399.75      354.44     86.26 o
 -12   0  12     1634.34     1332.30    228.24 o
 -10   0  12     3582.47     3758.57    257.44 o
  -8   0  12     3702.45     3420.38    137.18 o
  -6   0  12     1374.29     1350.26     76.23 o
  -4   0  12      429.76      436.77     42.90 o
  -2   0  12      135.64      162.48     42.90 o
   0   0  12      846.35      954.36     80.65 o
   2   0  12     1612.19     1595.10     96.53 o
   4   0  12    10809.36    11634.57    438.01 o
   6   0  12     2744.56     2838.01    283.01 o
   8   0  12       83.67      175.16    106.16 o
 -12   1  12        1.12       58.39     85.20 o
 -11   1  12      150.61      143.08     41.34 o
 -10   1  12      138.85      154.86     35.51 o
  -9   1  12      136.02      151.21     25.28 o
  -8   1  12     1907.65     1981.93     70.97 o
  -7   1  12      149.72      127.53     26.20 o
  -6   1  12     2281.81     2210.41     69.73 o
  -5   1  12      598.05      626.83     45.68 o
  -4   1  12    18201.97    18352.32    301.95 o
  -3   1  12     1474.51     1364.60     60.65 o
  -2   1  12     4197.31     4150.44    176.08 o
  -1   1  12     4055.21     3937.33     99.06 o
   0   1  12     3843.06     3994.95    105.31 o
   1   1  12       45.80       40.98     22.86 o
   2   1  12     1638.46     1632.78     69.51 o
   3   1  12       37.29        7.51     25.44 o
   4   1  12       39.85       30.44     41.89 o
   5   1  12      242.07      224.29     50.35 o
   6   1  12      945.26      837.47     70.09 o
   7   1  12      371.40      442.56     79.29 o
   8   1  12      782.95      797.08    257.44 o
 -12   2  12     3894.62     3822.38   1032.40 o
 -11   2  12      277.71      189.63     90.42 o
 -10   2  12     2727.47     2592.59    122.65 o
  -9   2  12     2692.05     2474.48    107.73 o
  -8   2  12     2204.17     2089.00     72.76 o
  -7   2  12       52.39       41.91     27.03 o
  -6   2  12     2541.86     2652.52     99.00 o
  -5   2  12      958.68      971.64     42.72 o
  -4   2  12      135.24       97.89     25.41 o
  -3   2  12     1101.43     1190.72     67.21 o
  -2   2  12     1179.93     1159.56     53.96 o
  -1   2  12     1899.13     1701.82    108.34 o
   0   2  12    11671.11    11379.82    237.99 o
   1   2  12     1196.66     1242.24     64.47 o
   2   2  12     8025.40     7824.97    195.28 o
   3   2  12      169.95      160.45     33.02 o
   4   2  12     5034.04     5012.15    147.92 o
   5   2  12     2888.97     2767.37    121.85 o
   6   2  12     3511.14     4053.80    211.09 o
   7   2  12        4.37       43.51    114.12 o
 -11   3  12      589.41      613.40    122.06 o
 -10   3  12      190.48      305.79     59.80 o
  -9   3  12      921.21      883.42     79.18 o
  -8   3  12     4842.69     5136.76    134.50 o
  -7   3  12      173.29      184.80     24.78 o
  -6   3  12     7453.35     7771.68    219.15 o
  -5   3  12     1296.68     1347.16     51.95 o
  -4   3  12     7639.10     7819.13    153.73 o
  -3   3  12     1109.07     1064.20     64.32 o
  -2   3  12    15166.16    15239.80    287.18 o
  -1   3  12     6130.69     5751.19    185.32 o
   0   3  12    11399.41    11252.70    244.27 o
   1   3  12      879.28      770.50     41.53 o
   2   3  12     6621.03     6330.71    266.32 o
   3   3  12      960.14      897.34     64.37 o
   4   3  12       57.25        9.84     37.72 o
   5   3  12       38.39       -2.79     51.01 o
   6   3  12       35.40        3.22     56.13 o
   7   3  12       11.97       75.79     77.54 o
 -11   4  12        1.34       55.73     53.44 o
 -10   4  12     5034.12     5409.24    264.22 o
  -9   4  12        3.21       -7.99     26.67 o
  -8   4  12     6564.74     6595.37    235.10 o
  -7   4  12      935.80      926.10     46.30 o
  -6   4  12     4902.27     4922.34    112.51 o
  -5   4  12     1831.82     1924.16     97.30 o
  -4   4  12     2512.69     2322.22    103.51 o
  -3   4  12     1581.82     1731.08     61.40 o
  -2   4  12      335.92      321.60     27.07 o
  -1   4  12      971.79     1104.98    109.72 o
   0   4  12     3992.07     4041.27    115.95 o
   1   4  12      495.30      478.80     39.41 o
   2   4  12     9889.79     9838.73    337.30 o
   3   4  12      570.27      537.70     96.14 o
   4   4  12     3643.36     3870.79    140.45 o
   5   4  12      192.47      155.04     53.26 o
   6   4  12     5803.14     6375.83    355.08 o
   7   4  12       56.63       54.10     87.66 o
 -11   5  12       16.43       51.21     58.67 o
 -10   5  12      443.66      414.49    121.47 o
  -9   5  12       78.27        8.13     32.19 o
  -8   5  12      701.79      676.27     77.54 o
  -7   5  12     1029.94      996.94     71.38 o
  -6   5  12     7151.46     6993.79    177.55 o
  -5   5  12      335.88      313.69     36.24 o
  -4   5  12     8870.41     8651.53    291.70 o
  -3   5  12      831.39      808.02     43.34 o
  -2   5  12    14813.55    15438.86    277.39 o
  -1   5  12      185.06      174.95     37.94 o
   0   5  12     1819.93     1787.93     75.44 o
   1   5  12     1079.67     1029.74     64.78 o
   2   5  12     1665.94     1588.64    125.81 o
   3   5  12      160.94      107.07     40.19 o
   4   5  12       40.45       21.30     30.54 o
   5   5  12      454.98      399.22     98.57 o
   6   5  12        6.25       52.94     73.12 o
 -10   6  12     2356.94     2472.39    236.20 o
  -9   6  12      147.98       62.69     78.44 o
  -8   6  12     4608.46     4726.25    303.83 o
  -7   6  12      896.44     1008.66     66.99 o
  -6   6  12      362.06      376.53     75.51 o
  -5   6  12      130.15      146.83     33.38 o
  -4   6  12      668.15      623.44     45.39 o
  -3   6  12        9.30        1.41     29.58 o
  -2   6  12      504.44      526.20     45.20 o
  -1   6  12     1397.25     1329.60    125.81 o
   0   6  12      445.02      436.06     54.20 o
   1   6  12        1.92       13.30     28.02 o
   2   6  12     5225.38     4926.60    210.46 o
   3   6  12     3671.46     3284.44    149.33 o
   4   6  12     6020.23     5369.57    326.21 o
   5   6  12      209.50       73.35     70.11 o
   6   6  12     3966.99     4134.19    322.52 o
  -9   7  12        0.56       20.81     49.11 o
  -8   7  12      594.39      582.08     78.19 o
  -7   7  12      546.66      436.16     61.13 o
  -6   7  12     1200.22     1257.29    113.41 o
  -5   7  12      859.40      812.78     86.64 o
  -4   7  12     2559.39     2628.27    144.99 o
  -3   7  12     5224.92     5827.01    272.72 o
  -2   7  12     1492.32     1605.27     96.02 o
  -1   7  12     1820.38     1973.30    109.18 o
   0   7  12      289.78      288.63     66.55 o
   1   7  12      519.09      509.00     48.11 o
   2   7  12      314.37      214.70     43.37 o
   3   7  12      255.48      217.09     54.46 o
   4   7  12       83.30       17.77     65.49 o
   5   7  12        3.51     -130.00     96.26 o
  -8   8  12      695.41      914.83    102.32 o
  -7   8  12     1898.80     2081.28    188.78 o
  -6   8  12      981.63      948.77    116.12 o
  -5   8  12       20.92       21.77     44.41 o
  -4   8  12      197.90      176.01     54.06 o
  -3   8  12      170.70      127.61     44.53 o
  -2   8  12      106.57      146.20     49.00 o
  -1   8  12      668.52      721.28     90.40 o
   0   8  12     1644.10     1754.01    131.78 o
   1   8  12     1646.34     1585.30    164.21 o
   2   8  12      789.84      852.70     85.79 o
   3   8  12     2116.26     2152.40    133.48 o
   4   8  12      374.85      271.43     83.95 o
  -7   9  12     1550.69     1579.93    138.56 o
  -6   9  12      354.64      410.34     82.63 o
  -5   9  12     3483.26     4132.92    223.33 o
  -4   9  12      589.75      411.02     69.72 o
  -3   9  12     2690.49     2617.29    142.12 o
  -2   9  12      144.15      120.76     48.39 o
  -1   9  12     4827.65     5132.73    267.28 o
   0   9  12     1077.53     1108.61     92.32 o
   1   9  12     3275.50     3417.28    190.00 o
   2   9  12       40.89      -35.46     55.68 o
   3   9  12      792.20      838.05    121.24 o
  -5  10  12     2851.47     2818.70    301.47 o
  -4  10  12       67.11      -29.56    106.88 o
  -3  10  12        4.72      -22.96     61.46 o
  -2  10  12       10.68       36.08     52.22 o
  -1  10  12      340.48      223.77     71.69 o
   0  10  12     1380.48     1371.71    185.41 o
   1  10  12     4466.98     4973.92    292.08 o
 -11   0  13     2027.25     1729.95    126.67 o
  -9   0  13     1935.38     1907.22    146.64 o
  -7   0  13       41.01      -23.12     65.89 o
  -5   0  13     3619.92     3953.61    159.85 o
  -3   0  13      998.16      945.55     64.65 o
  -1   0  13     4030.21     4103.33    151.53 o
   1   0  13      959.94     1210.91     97.68 o
   3   0  13      861.83      823.70     89.30 o
   5   0  13     3522.27     3757.42    232.70 o
   7   0  13       32.94       -5.31     84.93 o
 -12   1  13       47.33      -70.77     91.50 o
 -11   1  13     2000.30     2195.41    139.01 o
 -10   1  13     1022.99     1079.89    115.69 o
  -9   1  13     2233.55     2288.67     96.54 o
  -8   1  13        0.11       17.45     24.91 o
  -7   1  13     2206.19     2059.18     85.49 o
  -6   1  13        2.77      -18.33     18.83 o
  -5   1  13      176.14      190.98     25.71 o
  -4   1  13     3209.09     3117.75     85.89 o
  -3   1  13     1862.81     1864.73     68.22 o
  -2   1  13      158.27      173.26     27.09 o
  -1   1  13     4062.41     4294.59    114.78 o
   0   1  13     1105.27     1242.80     58.43 o
   1   1  13     2608.01     2777.17    131.05 o
   2   1  13      597.68      620.08     64.75 o
   3   1  13     3171.08     3324.77    214.83 o
   4   1  13     1104.26     1192.12     83.44 o
   5   1  13     3573.99     3034.75    165.74 o
   6   1  13      117.76      128.59     57.19 o
   7   1  13     1114.80      964.19    169.85 o
 -11   2  13      243.68      212.46    111.47 o
 -10   2  13      818.21      824.40    119.52 o
  -9   2  13     3488.27     3282.64    149.39 o
  -8   2  13     1570.48     1577.48     90.20 o
  -7   2  13     8689.74     8386.36    204.73 o
  -6   2  13        1.46        5.96     21.16 o
  -5   2  13     9523.05     9601.23    221.13 o
  -4   2  13       82.71       79.61     23.66 o
  -3   2  13     4485.40     4535.29    116.39 o
  -2   2  13     1632.79     1614.63     83.41 o
  -1   2  13     3513.87     3357.78    100.87 o
   0   2  13     1124.30     1006.49     55.98 o
   1   2  13      767.41      821.25     53.56 o
   2   2  13     2928.63     2938.35    158.94 o
   3   2  13      148.44      112.93     37.33 o
   4   2  13      257.98      240.86     55.14 o
   5   2  13     1258.71     1050.37     81.63 o
   6   2  13      135.88      141.03     69.35 o
   7   2  13     2318.90     1893.26    202.57 o
 -11   3  13     3347.01     3119.35    208.51 o
 -10   3  13      573.81      519.34     92.78 o
  -9   3  13     1611.35     1570.85    111.44 o
  -8   3  13       38.58       55.36     22.24 o
  -7   3  13       21.48       31.00     22.35 o
  -6   3  13     1289.90     1217.04     70.05 o
  -5   3  13      200.35      208.55     47.89 o
  -4   3  13     1132.58     1054.07     51.38 o
  -3   3  13     1556.19     1649.03     59.15 o
  -2   3  13        0.81       -2.70     23.44 o
  -1   3  13     6494.05     6318.43    232.41 o
   0   3  13     1233.96     1287.12    101.56 o
   1   3  13    13039.01    12901.33    315.26 o
   2   3  13     1064.08     1087.93     80.31 o
   3   3  13     7451.56     7514.07    357.03 o
   4   3  13     1189.99     1074.37    104.45 o
   5   3  13     2788.25     2800.36    314.55 o
   6   3  13       16.13      -76.55     61.83 o
   7   3  13     1152.79      837.73    151.28 o
 -11   4  13     1154.96      887.69    115.09 o
 -10   4  13        6.21       50.33     26.80 o
  -9   4  13     3333.02     3285.19    152.58 o
  -8   4  13      578.47      553.72     71.10 o
  -7   4  13    12731.61    13402.13    293.49 o
  -6   4  13     2794.50     2866.70     89.45 o
  -5   4  13     5016.61     5196.90    195.10 o
  -4   4  13      104.82       97.02     40.33 o
  -3   4  13     9509.60    10297.60    349.33 o
  -2   4  13        6.23       35.75     21.54 o
  -1   4  13     1318.76     1334.75     56.80 o
   0   4  13      192.56      126.40     32.31 o
   1   4  13     1578.51     1451.41    112.80 o
   2   4  13       32.34      -58.32     38.88 o
   3   4  13     1241.26     1005.85    121.85 o
   4   4  13       46.93       66.38     42.06 o
   5   4  13      218.47      257.69     78.91 o
   6   4  13      678.57      600.94    116.77 o
 -10   5  13       23.66       -5.26     42.90 o
  -9   5  13     2294.21     2492.93    141.45 o
  -8   5  13       74.04       12.95     37.45 o
  -7   5  13      468.90      558.63     49.53 o
  -6   5  13       95.71       57.09     28.60 o
  -5   5  13      372.36      326.79     59.08 o
  -4   5  13       33.70       31.13     41.21 o
  -3   5  13     5176.22     5141.00    135.06 o
  -2   5  13      836.71      786.56     57.83 o
  -1   5  13     4338.99     4689.33    137.93 o
   0   5  13       19.77       -8.02     24.76 o
   1   5  13     4331.37     4530.49    164.72 o
   2   5  13     1536.42     1552.62     99.50 o
   3   5  13     6241.13     6515.37    268.51 o
   4   5  13      259.67      150.93     46.26 o
   5   5  13     3570.99     3711.46    340.01 o
   6   5  13       41.30       39.70    111.47 o
 -10   6  13      124.60      -34.30     69.72 o
  -9   6  13     1335.67     1219.77     91.12 o
  -8   6  13        2.45       39.74     34.55 o
  -7   6  13     2054.59     1785.66    143.22 o
  -6   6  13     1011.89      851.89     56.05 o
  -5   6  13     2713.42     2690.77    110.20 o
  -4   6  13       62.01       56.40     45.31 o
  -3   6  13     9843.89    10428.06    294.56 o
  -2   6  13     1015.42     1068.74     60.84 o
  -1   6  13     3395.74     3428.04    214.00 o
   0   6  13       20.43       -4.47     38.38 o
   1   6  13      519.24      539.83     46.68 o
   2   6  13       38.58      114.04     39.93 o
   3   6  13       42.48       38.47     52.10 o
   4   6  13        0.96        8.50     41.87 o
   5   6  13      132.31      107.93     73.55 o
  -9   7  13       63.34       85.72     65.43 o
  -8   7  13     1540.17     1661.84    134.07 o
  -7   7  13      190.76      127.11     49.01 o
  -6   7  13      236.35      207.00     57.00 o
  -5   7  13       58.63      -10.74     54.13 o
  -4   7  13      139.00      121.07     47.66 o
  -3   7  13      850.05      855.29     74.55 o
  -2   7  13     1093.32     1061.52    123.33 o
  -1   7  13     1536.78     1353.03    173.15 o
   0   7  13        6.87      -19.57     74.32 o
   1   7  13      425.31      402.22     59.14 o
   2   7  13     1808.39     2073.74    145.85 o
   3   7  13     1138.04     1169.23    131.78 o
   4   7  13      152.78      164.06     77.92 o
  -8   8  13     1946.00     2194.44    386.06 o
  -7   8  13     1134.73     1226.20    124.00 o
  -6   8  13     2831.65     2976.34    319.36 o
  -5   8  13     2428.89     2257.72    140.04 o
  -4   8  13     2099.55     2340.70    135.47 o
  -3   8  13       67.94       21.23     45.12 o
  -2   8  13     3235.87     3207.84    166.98 o
  -1   8  13      669.46      599.56     83.51 o
   0   8  13     1325.74     1367.40    102.50 o
   1   8  13       38.63      111.38     57.83 o
   2   8  13        1.19      -50.54     51.44 o
   3   8  13      550.74      335.05    204.08 o
  -6   9  13       28.75       62.98    104.01 o
  -5   9  13       28.90       43.95     90.28 o
  -4   9  13       30.40       11.20     58.47 o
  -3   9  13        1.62        8.78     57.34 o
  -2   9  13     2007.67     2344.40    295.73 o
  -1   9  13      894.32      748.91     98.87 o
   0   9  13     5080.52     5249.77    251.95 o
   1   9  13     1968.77     1899.82    310.29 o
   2   9  13     4223.64     3719.36    242.45 o
  -3  10  13      376.53      261.41    123.06 o
  -2  10  13      472.32      519.84     77.41 o
  -1  10  13     1322.96     1363.95    122.58 o
 -10   0  14     2096.30     2169.47    166.90 o
  -8   0  14      878.56     1142.77    207.01 o
  -6   0  14       63.47       80.05     44.12 o
  -4   0  14     4913.66     4540.88    248.99 o
  -2   0  14     4568.40     4422.38    177.70 o
   0   0  14    11616.72    12753.81    394.06 o
   2   0  14      533.48      486.67     87.66 o
   4   0  14     6325.43     6406.70    467.10 o
   6   0  14       66.21      127.39    116.77 o
 -11   1  14       13.87       14.17     31.22 o
 -10   1  14     5437.23     5532.05    218.23 o
  -9   1  14     1601.13     1542.86    100.16 o
  -8   1  14     3297.92     3257.23    163.95 o
  -7   1  14      178.69       96.41     36.39 o
  -6   1  14     7507.86     7559.34    222.08 o
  -5   1  14       65.71       76.39     33.63 o
  -4   1  14     4565.71     4319.43    151.22 o
  -3   1  14       29.59      -29.98     25.33 o
  -2   1  14     3572.69     3590.41    129.90 o
  -1   1  14     1121.10      894.73     50.88 o
   0   1  14      186.71      181.62     48.84 o
   1   1  14       39.73       11.42     43.45 o
   2   1  14        4.23        2.32     34.35 o
   3   1  14      180.59      231.48     66.04 o
   4   1  14     3485.63     3238.50    541.41 o
   5   1  14      610.93      697.64     88.45 o
   6   1  14     2018.12     1800.78    163.85 o
 -11   2  14      124.21       69.10     48.44 o
 -10   2  14      562.40      451.27     63.59 o
  -9   2  14       11.58       15.51     48.39 o
  -8   2  14        4.00       -6.88     31.17 o
  -7   2  14       90.83       11.87     78.91 o
  -6   2  14     2104.70     2044.13    191.67 o
  -5   2  14     3770.70     3887.60    126.54 o
  -4   2  14     1571.91     1422.45     98.50 o
  -3   2  14     3293.32     3048.15    108.32 o
  -2   2  14     5172.30     5052.07    159.77 o
  -1   2  14     2056.15     2126.39     94.08 o
   0   2  14    11941.32    12324.65    297.14 o
   1   2  14       17.56       70.57     32.86 o
   2   2  14     5186.38     5336.49    205.08 o
   3   2  14      781.34      704.77     82.39 o
   4   2  14     2872.40     3080.46    178.94 o
   5   2  14       24.28       55.64     95.69 o
   6   2  14       72.32       35.21     63.89 o
 -11   3  14       16.39       43.94     77.22 o
 -10   3  14     1669.13     1537.84    121.05 o
  -9   3  14     1351.66     1392.85     93.92 o
  -8   3  14     7421.85     7950.37    274.77 o
  -7   3  14      395.43      393.37     39.94 o
  -6   3  14     6931.13     7379.69    211.86 o
  -5   3  14       97.80      158.91     51.78 o
  -4   3  14     9268.43     9593.97    252.00 o
  -3   3  14       26.57       22.61     29.83 o
  -2   3  14        1.56       47.46     47.21 o
  -1   3  14       10.29       42.46     35.11 o
   0   3  14      349.59      328.75     50.96 o
   1   3  14     2489.74     2337.48    166.17 o
   2   3  14     3023.03     3277.02    211.64 o
   3   3  14      468.39      536.16     63.85 o
   4   3  14     1737.60     1427.58    140.20 o
   5   3  14      917.34      983.63    184.77 o
   6   3  14     3232.26     2764.19    488.33 o
 -10   4  14      155.33      210.30     64.36 o
  -9   4  14       50.58       -9.55     30.21 o
  -8   4  14       20.61       93.09     45.20 o
  -7   4  14      107.43       71.11     30.86 o
  -6   4  14     3753.23     3964.38    144.31 o
  -5   4  14      147.56      116.28     31.05 o
  -4   4  14     2281.26     2351.43    125.81 o
  -3   4  14      242.29      235.42     38.77 o
  -2   4  14    10963.49    11255.86    360.42 o
  -1   4  14      988.63      986.54     73.18 o
   0   4  14     6994.57     7023.89    287.45 o
   1   4  14     1014.22      979.73     87.89 o
   2   4  14     8915.87     9368.92    392.37 o
   3   4  14     1931.97     2011.30    168.55 o
   4   4  14      779.47      836.86    108.03 o
   5   4  14       15.27       16.17     84.50 o
 -10   5  14     2391.62     2435.16    262.44 o
  -9   5  14       73.22       72.49     39.95 o
  -8   5  14     6150.37     6443.41    267.89 o
  -7   5  14      986.47     1018.15     80.25 o
  -6   5  14     1382.08     1257.44     74.46 o
  -5   5  14     2360.22     2435.79     95.76 o
  -4   5  14     3467.86     3504.13    120.27 o
  -3   5  14     4103.88     4204.19    139.81 o
  -2   5  14       65.59       52.52     33.09 o
  -1   5  14      882.19      832.42     56.93 o
   0   5  14      565.70      619.21    107.04 o
   1   5  14        1.96       23.06     47.00 o
   2   5  14     2350.40     2389.74    137.75 o
   3   5  14       48.45       22.51     44.07 o
   4   5  14     2500.44     2549.94    223.71 o
   5   5  14        1.69      -64.20    103.11 o
  -9   6  14     1221.28     1107.97    142.95 o
  -8   6  14      628.56      662.15     82.74 o
  -7   6  14       84.83       83.42     52.53 o
  -6   6  14        6.59       38.30     36.79 o
  -5   6  14        0.99        6.17     39.26 o
  -4   6  14     1822.27     1758.22     87.88 o
  -3   6  14     1585.84     1670.09    151.09 o
  -2   6  14     4149.77     4238.21    149.64 o
  -1   6  14      453.77      530.36     88.75 o
   0   6  14     1927.45     2068.99    191.53 o
   1   6  14      797.73      934.35    118.75 o
   2   6  14     2104.47     2317.25    176.98 o
   3   6  14      197.19      277.54     99.60 o
   4   6  14     1141.25     1418.72    110.24 o
  -8   7  14     1586.12     1559.57    108.16 o
  -7   7  14     1864.67     1707.64    139.00 o
  -6   7  14     3327.57     3050.55    213.75 o
  -5   7  14      339.68      250.29     59.14 o
  -4   7  14      896.53     1026.74    116.45 o
  -3   7  14     1036.33      984.33    108.03 o
  -2   7  14      261.83      334.84     73.30 o
  -1   7  14      622.88      486.18     72.40 o
   0   7  14       84.55       70.87     57.23 o
   1   7  14      235.57      175.86     52.92 o
   2   7  14       11.90      -32.32     68.16 o
   3   7  14     1089.40      987.26     95.53 o
  -7   8  14       10.48       23.22     91.80 o
  -6   8  14      153.60      189.75     64.39 o
  -5   8  14      185.46      172.08     74.28 o
  -4   8  14      282.75      267.76     70.62 o
  -3   8  14     2386.22     2452.14    147.73 o
  -2   8  14       53.32       -3.41     61.78 o
  -1   8  14     2005.02     1966.83    148.79 o
   0   8  14     2934.60     3199.48    173.84 o
   1   8  14     2754.43     3022.65    189.01 o
   2   8  14     1055.70     1111.67    150.83 o
  -5   9  14     3492.73     3539.58    225.39 o
  -4   9  14      472.45      559.59    150.66 o
  -3   9  14      357.43      383.94    116.45 o
  -2   9  14      546.85      663.93     89.23 o
  -1   9  14        0.52        3.88     68.25 o
   0   9  14      232.15      141.02     75.85 o
 -11   0  15     4601.58     4532.38    621.03 o
  -9   0  15     7503.94     7834.33    418.30 o
  -7   0  15     3021.56     3484.91    201.46 o
  -5   0  15     3278.18     3262.27    190.92 o
  -3   0  15       72.27       52.57     58.09 o
  -1   0  15      416.17      112.94    172.51 o
   1   0  15      369.06      315.82     78.82 o
   3   0  15     4352.53     4711.66    414.02 o
   5   0  15     6481.49     6677.40    599.80 o
 -11   1  15      462.61      370.30     58.36 o
 -10   1  15     1103.02     1065.17     86.08 o
  -9   1  15      257.50      193.88     43.43 o
  -8   1  15        4.82        3.97     33.55 o
  -7   1  15       87.32      120.41     70.77 o
  -6   1  15       93.16       81.70     45.20 o
  -5   1  15     7507.36     8005.67    264.74 o
  -4   1  15        1.48      -35.05     33.70 o
  -3   1  15     5270.06     5579.90    200.24 o
  -2   1  15      685.19      764.75     86.57 o
  -1   1  15     9577.05    10431.97    325.95 o
   0   1  15      145.45       85.33     49.03 o
   1   1  15     3253.82     3659.78    160.55 o
   2   1  15      392.74      447.30     63.77 o
   3   1  15     3168.33     3556.83    370.44 o
   4   1  15      959.39      836.24    156.58 o
   5   1  15      189.96      115.80     88.98 o
 -11   2  15     3654.47     3385.22    239.70 o
 -10   2  15      524.64      402.52     59.45 o
  -9   2  15     3542.43     3718.72    165.29 o
  -8   2  15        1.23       -4.76     40.84 o
  -7   2  15     1557.22     1579.74     97.81 o
  -6   2  15       78.95       93.26     55.51 o
  -5   2  15     2248.56     2213.92    109.60 o
  -4   2  15     2480.10     2402.99    122.23 o
  -3   2  15      607.94      748.78     63.69 o
  -2   2  15        6.62       34.00     42.76 o
  -1   2  15     1263.02     1162.19     86.46 o
   0   2  15     3936.58     3915.10    180.64 o
   1   2  15     2623.31     2625.55    135.90 o
   2   2  15      104.55       51.66     66.25 o
   3   2  15     3789.76     3923.49    231.76 o
   4   2  15     1417.37     1354.24    126.19 o
   5   2  15     2357.66     2102.38    181.51 o
 -10   3  15      161.67      174.92     77.31 o
  -9   3  15       31.90       57.80     45.23 o
  -8   3  15      244.29      191.52     48.91 o
  -7   3  15     5479.82     5867.15    203.29 o
  -6   3  15      526.63      517.50     50.88 o
  -5   3  15     5974.04     6403.13    206.93 o
  -4   3  15     1010.52      970.91    128.41 o
  -3   3  15     4685.48     5194.19    177.67 o
  -2   3  15     1153.83     1010.63     73.23 o
  -1   3  15     2013.49     2182.47    176.21 o
   0   3  15       55.44       21.10     43.73 o
   1   3  15     3361.59     3347.11    270.40 o
   2   3  15     1537.89     1622.67    200.73 o
   3   3  15      508.58      440.90    100.17 o
   4   3  15        0.03       81.07     52.49 o
   5   3  15        8.26     -106.64    101.94 o
 -10   4  15      215.39      151.56     75.16 o
  -9   4  15     2396.87     2596.60    189.95 o
  -8   4  15       42.43        1.51     42.61 o
  -7   4  15     1210.53     1204.95    134.06 o
  -6   4  15      248.88      241.52     42.73 o
  -5   4  15       36.99      -11.89     35.54 o
  -4   4  15       68.52      110.71     32.73 o
  -3   4  15        5.04        7.75     29.34 o
  -2   4  15        1.03        1.72     32.63 o
  -1   4  15     1143.49      980.51     78.59 o
   0   4  15     1252.25     1121.06     79.79 o
   1   4  15     4038.52     3997.79    273.25 o
   2   4  15      249.35      179.00     51.51 o
   3   4  15     4108.84     3959.04    207.19 o
   4   4  15      452.02      416.42    108.79 o
   5   4  15     2234.31     1993.38    158.31 o
  -9   5  15       86.87       28.74     72.48 o
  -8   5  15      145.62      107.00     58.81 o
  -7   5  15     1224.04     1346.68    112.17 o
  -6   5  15      123.29       70.38     59.31 o
  -5   5  15     1478.67     1281.82    112.75 o
  -4   5  15     1545.02     1687.09    164.10 o
  -3   5  15     7300.54     7289.38    259.70 o
  -2   5  15        4.07       35.21     33.63 o
  -1   5  15     1825.86     1845.02     89.45 o
   0   5  15      226.40      366.11     79.64 o
   1   5  15     1808.67     1648.29    109.87 o
   2   5  15     2221.99     2183.48    143.18 o
   3   5  15       26.61       20.42     53.50 o
   4   5  15      635.50      662.64     76.74 o
  -9   6  15     4139.96     4238.32    192.32 o
  -8   6  15     3452.06     3526.18    230.61 o
  -7   6  15     3972.74     4240.30    193.73 o
  -6   6  15      907.76      866.90     79.59 o
  -5   6  15      744.29      554.51     61.26 o
  -4   6  15     1422.66     1547.01    180.18 o
  -3   6  15       49.55       44.18     48.72 o
  -2   6  15        0.00       -3.64     44.15 o
  -1   6  15      162.64      227.68     57.50 o
   0   6  15      289.36      336.38     63.33 o
   1   6  15      226.26      176.00     68.19 o
   2   6  15      463.66      411.98     75.63 o
   3   6  15      739.79      585.58     95.77 o
  -7   7  15       35.14      -10.85     46.80 o
  -6   7  15       10.29       11.34     45.23 o
  -5   7  15     1584.04     1595.46    104.43 o
  -4   7  15     1818.23     1790.87    146.49 o
  -3   7  15     3007.79     2543.41    147.63 o
  -2   7  15     2757.90     2769.53    157.53 o
  -1   7  15     3317.75     3279.72    187.84 o
   0   7  15     4045.48     4396.08    226.82 o
   1   7  15     1819.49     1583.93    171.61 o
   2   7  15      223.95      122.46     57.23 o
  -6   8  15      461.01      512.28    167.04 o
  -5   8  15     1926.56     1737.01    192.36 o
  -4   8  15       92.79      104.09     88.63 o
  -3   8  15      890.08     1029.33    173.91 o
  -2   8  15      121.97      225.86     71.11 o
  -1   8  15       29.50        2.56     57.20 o
   0   8  15      204.15      141.16     68.59 o
   1   8  15      876.75      842.11    125.65 o
 -10   0  16     2280.98     2151.61    185.49 o
  -8   0  16     3048.45     3370.62    331.75 o
  -6   0  16    11285.76    12172.58    514.20 o
  -4   0  16     7414.33     7838.15    382.50 o
  -2   0  16    16114.87    18401.01    768.28 o
   0   0  16     7476.36     7981.41    756.38 o
   2   0  16     4453.41     5162.31    408.71 o
   4   0  16      316.98      536.10    175.16 o
 -10   1  16     5486.16     5686.12    257.00 o
  -9   1  16       12.62       27.54     53.52 o
  -8   1  16     3321.20     3619.81    180.19 o
  -7   1  16      398.21      332.95     55.09 o
  -6   1  16     4187.13     4374.38    183.54 o
  -5   1  16     1527.84     1586.58    109.41 o
  -4   1  16        5.28       89.31     69.72 o
  -3   1  16        6.17      -16.98     45.97 o
  -2   1  16     2595.49     2912.63    202.61 o
  -1   1  16      185.03      164.49     54.27 o
   0   1  16     2319.27     2203.40    144.80 o
   1   1  16        0.03       20.63     41.07 o
   2   1  16     4394.95     5787.65    228.71 o
   3   1  16       99.18      152.78     67.02 o
   4   1  16     4871.88     4896.40    324.51 o
   5   1  16      103.29      -14.45     70.11 o
 -10   2  16      290.11      414.81     58.61 o
  -9   2  16      775.72      835.87     76.66 o
  -8   2  16     2391.44     2220.64    129.67 o
  -7   2  16        3.35      -30.66     58.57 o
  -6   2  16     8029.81     8351.29    312.97 o
  -5   2  16        4.87        5.22     43.44 o
  -4   2  16     4512.07     4769.00    235.96 o
  -3   2  16      481.35      405.96     66.72 o
  -2   2  16     4337.53     4776.23    201.23 o
  -1   2  16      306.63      287.94     60.18 o
   0   2  16     1483.89     1492.80    107.78 o
   1   2  16        1.32      -29.14     49.79 o
   2   2  16       83.88       90.68     55.63 o
   3   2  16      103.53      181.61     61.58 o
   4   2  16      419.51      326.13     98.14 o
 -10   3  16     1800.91     1704.55    111.61 o
  -9   3  16      217.37      237.17     51.25 o
  -8   3  16      389.85      367.86     67.42 o
  -7   3  16      535.37      506.46     65.85 o
  -6   3  16       52.48      -48.59     42.55 o
  -5   3  16      377.60      320.59     50.42 o
  -4   3  16        3.57       18.23     42.90 o
  -3   3  16      623.18      582.07     63.35 o
  -2   3  16      275.84      316.62     61.06 o
  -1   3  16      115.25      129.82     55.10 o
   0   3  16     3438.56     3560.72    154.17 o
   1   3  16      151.80      160.21     56.52 o
   2   3  16     6470.18     7421.35    315.37 o
   3   3  16      366.52      260.53     70.61 o
   4   3  16     1473.44     1378.93    129.71 o
  -9   4  16       47.87      -13.74     45.32 o
  -8   4  16     1871.17     1653.20    116.54 o
  -7   4  16      742.11      665.36     98.83 o
  -6   4  16     1444.70     1347.70    111.57 o
  -5   4  16     4345.57     4109.59    152.44 o
  -4   4  16     3302.59     3292.67    204.80 o
  -3   4  16     2363.65     2200.78     99.48 o
  -2   4  16     2117.45     1952.35    102.13 o
  -1   4  16       23.52       15.21     44.06 o
   0   4  16     1523.08     1690.88    101.22 o
   1   4  16       76.70      123.96     62.06 o
   2   4  16      137.57      165.52     60.01 o
   3   4  16      295.50      271.89     64.78 o
   4   4  16        2.08      -31.98     70.99 o
  -9   5  16      842.23      934.05    122.54 o
  -8   5  16     2316.70     2647.51    146.74 o
  -7   5  16      707.63      820.51     93.47 o
  -6   5  16      103.42      115.82     49.62 o
  -5   5  16     1241.19     1106.56     78.96 o
  -4   5  16      899.76      791.49     73.23 o
  -3   5  16        0.25       74.13     47.00 o
  -2   5  16     2011.33     1783.53    116.77 o
  -1   5  16      208.84       90.07     57.20 o
   0   5  16     1500.67     1376.52    128.71 o
   1   5  16     2361.83     2279.03    168.55 o
   2   5  16     2089.14     2123.80    145.94 o
   3   5  16      976.50      897.02    100.36 o
  -8   6  16     1478.14     1089.23    130.24 o
  -7   6  16     1106.61     1142.93    184.64 o
  -6   6  16      243.63      177.79     60.50 o
  -5   6  16     1304.26     1279.33     88.85 o
  -4   6  16     2561.00     2590.45    137.98 o
  -3   6  16     5304.58     5456.30    210.08 o
  -2   6  16     2810.66     2992.30    162.44 o
  -1   6  16     1258.54     1332.01    109.92 o
   0   6  16      854.80     1044.45    114.57 o
   1   6  16     1976.27     1889.68    137.64 o
   2   6  16      112.15       37.82     61.88 o
  -6   7  16      842.66      722.02     80.88 o
  -5   7  16      244.19      140.40     63.11 o
  -4   7  16        7.75      -14.76     62.71 o
  -3   7  16      622.66      711.88     78.95 o
  -2   7  16      625.71      647.49     96.16 o
  -1   7  16       45.94       35.59     66.45 o
   0   7  16     1159.42     1091.61    131.01 o
   1   7  16     1965.00     1903.67    145.73 o
  -4   8  16     3171.11     3396.65    242.65 o
  -3   8  16      873.07      860.24    100.67 o
  -2   8  16     4002.45     4000.14    244.32 o
  -9   0  17        6.64       44.10     87.40 o
  -7   0  17      113.77      147.30     87.99 o
  -5   0  17      107.58       55.09     69.36 o
  -3   0  17     4461.94     4633.31    286.63 o
  -1   0  17    17740.77    21654.53    824.83 o
   1   0  17     2290.62     2732.89    204.80 o
   3   0  17     3945.01     3572.25    408.71 o
  -9   1  17     2098.39     2045.54    189.04 o
  -8   1  17       20.36       12.33     49.85 o
  -7   1  17    10586.99    11863.32    424.89 o
  -6   1  17        0.79       -2.84     42.72 o
  -5   1  17     4720.23     5148.84    356.29 o
  -4   1  17      901.95      967.31    112.62 o
  -3   1  17     3936.05     4555.68    273.17 o
  -2   1  17        2.87      -40.54     50.91 o
  -1   1  17     1423.40     1465.30    101.91 o
   0   1  17       70.78       38.68     45.52 o
   1   1  17      163.39      153.44    110.18 o
   2   1  17      185.59      137.77     65.05 o
   3   1  17      562.26      649.64    180.65 o
   4   1  17       55.24       79.83    127.39 o
  -9   2  17      837.39      703.59     90.49 o
  -8   2  17      442.95      550.19    105.73 o
  -7   2  17      347.00      500.37     82.74 o
  -6   2  17        1.54      -43.40     47.40 o
  -5   2  17      696.43      740.04     87.81 o
  -4   2  17        0.18      -70.58     47.05 o
  -3   2  17     2148.44     2452.68    126.06 o
  -2   2  17       12.29       14.46     52.32 o
  -1   2  17     4747.44     5002.83    408.35 o
   0   2  17       15.41      -83.33     56.21 o
   1   2  17     5670.80     6533.60    287.66 o
   2   2  17       57.27      171.54     73.04 o
   3   2  17     5254.97     5917.97    299.03 o
  -9   3  17      717.42      671.06     99.60 o
  -8   3  17        9.22       49.81     66.95 o
  -7   3  17     2535.41     2670.75    160.37 o
  -6   3  17      454.15      331.79     53.10 o
  -5   3  17     3756.94     3794.42    225.02 o
  -4   3  17        0.91      -39.70     38.10 o
  -3   3  17      310.15      328.21     54.73 o
  -2   3  17      309.15      215.06     92.73 o
  -1   3  17      654.14      718.67     82.70 o
   0   3  17        9.79      -26.18     49.66 o
   1   3  17      196.99      114.37     72.02 o
   2   3  17      160.26      140.99    104.96 o
   3   3  17      194.39       67.88     83.87 o
  -8   4  17       32.42       27.12     46.53 o
  -7   4  17      250.70      116.62     63.02 o
  -6   4  17      589.44      544.33     80.92 o
  -5   4  17       72.61       39.44     40.75 o
  -4   4  17       63.95       96.92     49.76 o
  -3   4  17     1098.20     1164.48    107.55 o
  -2   4  17      327.85      255.45     51.15 o
  -1   4  17        7.55        4.15     46.33 o
   0   4  17      982.79      900.34     94.09 o
   1   4  17     2603.19     2953.95    186.59 o
   2   4  17     1005.61      984.36    103.84 o
  -8   5  17      938.57      855.61     97.79 o
  -7   5  17      901.84      693.11    135.84 o
  -6   5  17      512.62      681.47    111.68 o
  -5   5  17     2673.63     2564.60    140.27 o
  -4   5  17     2550.25     2535.32    211.60 o
  -3   5  17      607.56      602.07     68.86 o
  -2   5  17      730.57      735.50     82.04 o
  -1   5  17      684.76      648.58     83.69 o
   0   5  17       60.88       63.92     68.95 o
   1   5  17      127.12      182.14     64.91 o
   2   5  17      114.34       54.50     78.58 o
  -7   6  17      237.36      254.12    111.86 o
  -6   6  17      115.45       73.39     61.29 o
  -5   6  17        4.33      -24.94     59.03 o
  -4   6  17     1093.23     1065.64     95.42 o
  -3   6  17     2840.82     2949.37    159.22 o
  -2   6  17     2483.33     2396.96    171.23 o
  -1   6  17     3431.01     3893.11    244.89 o
   0   6  17     2038.80     1814.77    207.62 o
   1   6  17     2638.36     2209.69    160.27 o
  -5   7  17     2904.43     2839.76    164.21 o
  -4   7  17      886.67      642.20    137.14 o
  -3   7  17     2804.37     2519.56    220.15 o
  -2   7  17       97.89      112.02     73.89 o
  -1   7  17       11.76      111.86     73.35 o
  -8   0  18     9354.85    10327.88    579.66 o
  -6   0  18     5125.20     5413.96    336.23 o
  -4   0  18      362.46      382.66    111.47 o
  -2   0  18       38.39      167.25     90.53 o
   0   0  18      778.52      755.96    117.83 o
   2   0  18     1865.81     1886.41    188.43 o
  -9   1  18       23.03      -12.87     49.29 o
  -8   1  18      131.64       85.87     60.05 o
  -7   1  18      246.36      130.20     65.12 o
  -6   1  18     1541.49     1407.61     96.13 o
  -5   1  18      530.42      648.14     82.79 o
  -4   1  18     1891.22     2034.87    131.54 o
  -3   1  18       91.00       34.61     58.60 o
  -2   1  18     9967.60    11307.65    399.91 o
  -1   1  18       23.24        1.54     70.48 o
   0   1  18     3478.60     3472.84    218.77 o
   1   1  18      190.70      230.20     62.98 o
   2   1  18     3021.29     3159.71    286.96 o
  -8   2  18     2536.48     2555.31    269.68 o
  -7   2  18     1001.23     1188.35    130.24 o
  -6   2  18     2780.80     2680.59    186.17 o
  -5   2  18       11.28        4.11     61.14 o
  -4   2  18     2508.16     2533.92    155.25 o
  -3   2  18      346.88      355.19     74.14 o
  -2   2  18      682.63      655.04     88.00 o
  -1   2  18       20.54       82.39     71.25 o
   0   2  18       92.53        9.89     82.74 o
   1   2  18     1435.50     1290.85    109.39 o
   2   2  18     1178.89     1157.52    121.93 o
  -8   3  18       22.34      -38.77     67.75 o
  -7   3  18      144.69      110.97     53.83 o
  -6   3  18      450.98      412.53     57.55 o
  -5   3  18       32.27       21.91     49.06 o
  -4   3  18     5007.65     5305.96    232.70 o
  -3   3  18        9.15      114.57    135.73 o
  -2   3  18     1461.11     1409.84    124.02 o
  -1   3  18        2.53      -17.83     53.87 o
   0   3  18     2304.79     2269.14    138.27 o
   1   3  18       87.95       35.83     63.36 o
   2   3  18     1137.08      890.58    103.66 o
  -7   4  18      145.55      142.51     73.97 o
  -6   4  18     1772.62     1921.84    128.39 o
  -5   4  18      882.13      760.22     86.11 o
  -4   4  18     2411.31     2280.50    197.65 o
  -3   4  18     1386.74     1168.05    142.28 o
  -2   4  18      249.22      119.96     54.05 o
  -1   4  18       90.77       31.12     45.86 o
   0   4  18       22.26      -20.88    121.05 o
   1   4  18       83.11       68.43     60.87 o
  -6   5  18       26.37        6.03     56.46 o
  -5   5  18     1460.92     1544.54    137.16 o
  -4   5  18     2796.18     2478.15    142.94 o
  -3   5  18     1580.97     1495.28    182.44 o
  -2   5  18      854.89      822.43     92.88 o
  -1   5  18     1978.90     1622.18    134.39 o
   0   5  18     5251.64     4956.05    283.26 o
  -4   6  18      447.30      494.30     76.79 o
  -3   6  18       40.28       37.42     63.24 o
  -2   6  18       37.27       28.96     75.50 o
  -7   0  19     2040.04     2249.10    347.67 o
  -5   0  19     1762.74     1474.74    214.40 o
  -3   0  19     6475.18     6853.04    411.88 o
  -1   0  19     1640.92     1803.28    307.86 o
   1   0  19     1438.62     1424.66    199.28 o
  -8   1  19      581.41      710.43     77.81 o
  -7   1  19     3081.85     2993.04    185.41 o
  -6   1  19      152.03      154.00     92.70 o
  -5   1  19        1.36       -9.90     83.51 o
  -4   1  19      578.83      469.61     78.83 o
  -3   1  19      614.53      656.11     87.16 o
  -2   1  19        6.23      -19.41     54.96 o
  -1   1  19     1701.16     2020.84    140.97 o
   0   1  19      463.82      539.93    126.41 o
   1   1  19     1506.47     1463.02    140.97 o
  -7   2  19     2091.14     2159.75    149.63 o
  -6   2  19       73.79      119.54     67.50 o
  -5   2  19     3414.87     3700.45    204.70 o
  -4   2  19        0.27       10.50     57.94 o
  -3   2  19     5378.71     6467.54    306.78 o
  -2   2  19      469.04      383.38     76.21 o
  -1   2  19     1929.32     2108.58    141.48 o
   0   2  19      255.77      238.03     73.31 o
   1   2  19     1323.36     1302.40    119.11 o
  -7   3  19     1346.12     1373.01    144.42 o
  -6   3  19        4.16       71.05     63.33 o
  -5   3  19      289.31      320.44     64.16 o
  -4   3  19      847.56      884.63    105.45 o
  -3   3  19      371.84      297.40     59.16 o
  -2   3  19        0.11       83.72     72.02 o
  -1   3  19       19.40      -18.61     50.42 o
   0   3  19      152.91       90.71     59.17 o
  -6   4  19      745.55      535.59    127.33 o
  -5   4  19     2386.99     2430.18    190.00 o
  -4   4  19     1712.33     1595.85    114.66 o
  -3   4  19     2301.43     2377.23    145.47 o
  -2   4  19      252.56      217.53     62.32 o
  -1   4  19     3323.10     3415.49    192.93 o
  -6   0  20        0.65     -102.89    126.66 o
  -4   0  20       60.30       28.50    103.03 o
  -2   0  20     3069.79     3231.62    302.35 o
  -6   1  20     1520.81     1607.03    119.89 o
  -5   1  20        8.61      -69.29     69.80 o
  -4   1  20     2210.52     2610.36    216.05 o
  -3   1  20       14.99       81.33     77.98 o
  -2   1  20      862.78      906.81    102.02 o
  -1   1  20       43.95      120.89     68.70 o
  -5   2  20       92.84       68.40     69.20 o
  -4   2  20      412.05      506.95    150.16 o
  -3   2  20      131.13       50.29     68.95 o
  -2   2  20      701.80      865.01    114.87 o
 
